# Supplementary material for: Biallelic PAX5 mutations cause hypogammaglobulinemia, sensorimotor deficits, and autism spectrum disorder
Source: J Exp Med. 2022 Aug 10;219(9):e20220498. doi: 10.1084/jem.20220498 (PMC9372349; doi:10.1084/jem.20220498)
Supplement: Table S3 — shows Pax5-activated genes that are no longer activated by Pax5-R31Q as shown by comparison of Pax5+/+ and Pax5R31Q/− pro-B cells. [file JEM_20220498_TableS3.xlsx]

## Sheet: Activated genes
Table S3: Pax5-activated genes that are no longer activated by Pax5-R31Q as shown by comparison of Pax5(+/+) and Pax5(R31Q/–) pro-B cells
Gene	Gene description	Functional annotation	Pax5 binding	Pax5 binding	Average TPM	Average TPM	Fold activated	Padj value	TPM (Exp. 1)	TPM (Exp. 2)	TPM (Exp. 1)	TPM (Exp. 2)	SEM (TPM)	SEM (TPM)	Pax5 binding	Pax5 binding
			Pax5(+/+)	Pax5(R31Q/–)	Pax5(+/+)	Pax5(R31Q/–)	(+/+) / (R31Q/–)	(+/+) / (R31Q/–)	Pax5(+/+)	Pax5(+/+)	Pax5(R31Q/–)	Pax5(R31Q/–)	Pax5(+/+)	Pax5(R31Q/–)	Pax5(+/+)	Pax5(R31Q/–)
Pfn2	profilin 2; PFL, Pfn; The two major isoforms of the profilin (Pfn) family of proteins in mammals are Pfn1 and Pfn2. Pfn1 is a universal actin cytoskeletal regulator, while Pfn2 is an actin binding protein and mediator of synapse architecture, specific to neural tissues.	cytoskeleton	bound	not bound	4.19853	0.682218	-6.31245	2.61301e-05	5.0871	3.30996	0.746318	0.618118	0.888566	0.0641
Myo1e	myosin IE; actin-dependent motor protein myosin 1E (Myo1E). Myo1e modulates the recruitment of activated B cells to inguinal lymph nodes. critical role of Myo1e in the mechanism of B-cell adhesion and migration.	cytoskeleton	bound	bound	10.2184	1.77508	-5.90336	2.31334e-20	10.465	9.97171	1.94573	1.60442	0.246647	0.170652	TSS + Gene body	TSS + Gene body
Map7	microtubule-associated protein 7 (Mtap7); essential role for microtubule stabilization in spermatogenesis	cytoskeleton	bound	not bound	84.66	16.3619	-5.30295	3.2602e-63	80.2191	89.101	16.6337	16.09	4.44098	0.271853	TSS + Gene body	no peak
Bfsp2	beaded filament structural protein 2, phakinin; CP4, CP47, CP49, LIFL-L; Bfsp2 mutation found in mouse 129 strains causes the loss of CP49 and induces vimentin-dependent changes in the lens fibre cell cytoskeleton.	cytoskeleton	bound	bound	282.831	75.5777	-3.83398	4.1504e-24	277.998	287.663	74.873	76.2824	4.83284	0.704696	TSS + Gene body	TSS + Gene body
Klk1	kallikrein 1; KAL-B, Kal, Klkb6, Klk6, mGk-6, Klk1; kallikrein (KLK1), an important regulator of local blood flow. KLK1 is responsible for the generation of kinins (bradykinin and kallidin), which promote local vasodilation and long-term vascularization. Human tissue kallikreins (KLKs) are 15 members of the serine protease family and are present in various healthy human tissues including airway t…	metabolism	not bound	not bound	3.80377	0.304937	-12.7685	0.00361665	5.9258	1.68175	0.149872	0.460002	2.12203	0.155065
Uchl1	ubiquitin carboxyl-terminal esterase L1 (ubiquitin thiolesterase); Loss of UCHL1 rescues the defects related to Parkinson's disease by suppressing glycolysis. The role of ubiquitin carboxyl-terminal hydrolase L1 (UCHL1; also called PARK5) in the pathogenesis of Parkinson's disease (PD) has been controversial. Here, we find that the loss of UCHL1 destabilizes pyruvate kinase (PKM) and mitigates th…	metabolism	bound	bound	149.913	15.0644	-10.1994	2.56231e-55	127.618	172.208	15.2089	14.9199	22.2949	0.144511	TSS	TSS
Lpcat2	lysophosphatidylcholine acyltransferase 2; 1-AGPAT 11, Aytl1, Aytl1a, lpafat1, lysoPAFAT, lysoPAFAT/LPCAT2; The encoded enzyme may function in two ways: to catalyze the biosynthesis of platelet-activating factor (1-O-alkyl-2-acetyl-sn-glycero-3-phosphocholine) from 1-O-alkyl-sn-glycero-3-phosphocholine, and to catalyze the synthesis of glycerophospholipid precursors from arachidonyl-CoA and lysop…	metabolism	bound	not bound	17.3732	2.54226	-6.99482	1.38843e-14	14.8719	19.8744	2.2426	2.84193	2.50125	0.299665	TSS + Gene body	no peak
Ache	acetylcholinesterase; ACEE, ARACHE, N-ACHE, YT;	metabolism	bound	bound	7.21908	1.25961	-5.88882	3.86064e-05	5.88002	8.55814	1.62271	0.896504	1.33906	0.363103	TSS	TSS
Scd1	acyl-CoA desaturase 1; asebia; delta(9)-desaturase 1; delta-9 desaturase 1; fatty acid desaturase 1; Scd1 catalyses the transformation of saturated fatty acids into monounsaturated fatty acids (e.g., oleic acid)	metabolism	bound	bound	16.2852	2.96236	-5.62409	1.46533e-18	14.7671	17.8032	2.50822	3.41649	1.51805	0.454132	TSS	TSS
Pipox	pipecolic acid oxidase; LPIPOX, Pso; Evidence for Pipecolate Oxidase in Mediating Protection Against Hydrogen Peroxide Stress	metabolism	bound	bound	9.56264	1.89855	-5.17	5.44999e-09	10.8154	8.30987	2.30663	1.49047	1.25277	0.408079	Gene body	Gene body
Alpl	Apk2, alkaline phosphatase, liver/bone/kidney	metabolism	bound	bound	95.6565	19.4176	-5.06091	8.56705e-20	86.7281	104.585	23.1473	15.688	8.92836	3.72967	TSS + Gene body	TSS + Gene body
Ddc	Dopa decarboxylase; Aadc; aromatic-L-amino-acid decarboxylase	metabolism	bound	bound	11.0862	2.52203	-4.50263	6.18486e-08	14.3444	7.82806	2.33683	2.70723	3.25818	0.185205	Gene body	Gene body
Padi3	peptidyl arginine deiminase, type III; Pad3, Pdi3, mKIAA4171; eptidylarginine deiminase (PAD, EC 3.5.3.15) enzyme catalyzes the conversion of arginine residues to citrulline residues in the presence of calcium ion, which is an elaborate post-translational modification on the target protein. Recently, five isoforms have been identified in mammals. Among them, three isoforms (type I, II, III) are e…	metabolism	bound	not bound	15.9546	4.03388	-4.05404	3.44799e-09	12.7417	19.1674	4.14165	3.92611	3.21285	0.107773	Gene body	no peak
Gchfr	GTP cyclohydrolase I feedback regulator; GFRP, HsT16933, P35; GTP cyclohydrolase I (GTPCH) is the rate-limiting enzyme for biosynthesis of tetrahydrobiopterin (BH4), an obligate cofactor for NO synthases and aromatic amino acid hydroxylases. BH4 can limit its own synthesis by triggering decameric GTPCH to assemble in an inhibitory complex with two GTPCH feedback regulatory protein (GFRP) pentamer…	metabolism	bound	bound	10.1805	2.593	-4.02583	0.0143276	7.42588	12.935	2.96742	2.21859	2.75457	0.374414	TSS	TSS
Cox6a2	cytochrome c oxidase subunit 6A2; COX6AH, COXVIAH, MC4DN18; Complex IV subunit isoform COX6A2 protects fast-spiking interneurons from oxidative stress and supports their function. Cox6a2, which codes for an isoform of a cytochrome c oxidase subunit. Cox6a2 deletion in mice disrupts perineuronal nets and enhances oxidative stress in PV+ interneurons, which in turn impairs the maturation of their m…	metabolism	not bound	not bound	11.5742	3.14241	-3.77944	2.16027e-07	12.7581	10.3903	2.94127	3.34356	1.18387	0.201149
Gmpr	guanosine monophosphate reductase; GMPR 11, GMPR; Guanosine 5'-monophosphate reductase (GMPR) is involved in the purine salvage pathway and is conserved throughout evolution.	metabolism	bound	bound	81.429	24.9025	-3.34893	9.41567e-10	75.0807	87.7773	23.8389	25.9661	6.34832	1.06359	TSS	TSS
Bcat1	branched chain aminotransferase 1, cytosolic;	metabolism	bound	bound	24.8056	7.71787	-3.2963	2.41121e-25	25.4108	24.2005	8.34669	7.08905	0.605114	0.628821	TSS + Gene body	TSS + Gene body
Mgll	monoglyceride lipase; HU-K5, HUK5, MAGL, MGL; Mutation of Cys242 of human monoacylglycerol lipase disrupts balanced hydrolysis of 1- and 2-monoacylglycerols. Monoacylglycerol lipase (MAGL) is the primary enzyme metabolizing the endocannabinoid 2-arachidonoylglycerol in the brain.	metabolism	bound	bound	11.3408	3.61583	-3.22087	2.7905e-08	10.7758	11.9058	4.34331	2.88836	0.564987	0.727472	TSS + Gene body	TSS + Gene body
Crat	carnitine O-acetyltransferase; CA, CARAT, CAT, CAT1, NBIA8. Carnitine acetyl-transferase (CrAT) regulates fatty acid oxidation and mitochondrial acetyl-CoA balance.	metabolism	bound	bound	18.0052	5.79058	-3.18757	1.65913e-09	16.096	19.9143	6.01371	5.56745	1.90913	0.223127	TSS	TSS
Mgst2	microsomal glutathione S-transferase 2; GST, GST2, MGST, MGST-II; Microsomal glutathione S-transferase 2 (MGST2) is a 17 kDa trimeric integral membrane protein homologous to leukotriene C4 synthase (LTC4S). MGST2 has been suggested to catalyze the biosynthesis of the pro-inflammatory mediator leukotriene C4 (LTC4) in cells devoid of LTC4S.	metabolism	bound	bound	161.097	52.9335	-3.11937	1.16776e-21	168.309	153.886	54.2589	51.6081	7.21182	1.3254	TSS	no peak
Elovl6	ELOVL family member 6, elongation of long chain fatty acids (yeast); FAE, LC, LCE; Elovl6 is a microsomal enzyme involved in the elongation of C16 saturated and monounsaturated FAs to form C18 FAs.	metabolism	bound	bound	44.6392	14.9464	-3.05706	6.51226e-21	45.1886	44.0897	13.7688	16.124	0.549464	1.17758	TSS + Gene body	TSS+Gene body
Ust	uronyl-2-sulfotransferase; 2OST, UA2OST; Melanoma Cell Adhesion and Migration Is Modulated by the Uronyl 2-O Sulfotransferase. We showed previously that uronyl-2-O sulfotransferase (Ust) and 2-O sulfation of chondroitin/dermatan sulfate (CS/DS) are involved in cell migration. This is the first study showing that Ust, and consequently 2-O sulfation of the low affinity receptor for FgfR CS/DS, redu…	metabolism	bound	bound	16.26	5.5155	-3.0216	9.65067e-17	17.0256	15.4944	5.63048	5.40051	0.765597	0.114987	TSS + Gene body	TSS + Gene body
Col5a3	collagen, type V, alpha 3; The a3(V) chain is poorly characterized among type V collagen chains. Pro-a3(V) collagen is expressed in newly synthesized bone as well as in the superficial fascia of developing muscle. The matrix containing the pro-a3(V) chain may therefore be needed for the initiation of wound healing.	other	not bound	not bound	10.358	0.0415163	-255.41	3.05359e-37	10.3698	10.3462	0.0469821	0.0360505	0.0117776	0.00546579
Cldn4	claudin 4; CPE-R, CPER, CPETR, CPETR1, WBSCR8, hCPE-R, Cep-r, Cpetr, Cpetr1; Claudins (Clds) are crucial constituents of tight-junction strands in epithelial cells and have a central role in barrier functions. We show that Cld4 is unexpectedly expressed in normal thymic lymphocytes independently of tight junctions; Claudin-4 induction by E-protein activity in later stages of CD4/8 double-positive…	other	bound	bound	19.5448	0.439249	-45.6164	1.12587e-24	14.0466	25.043	0.594605	0.283892	5.49822	0.155357	TSS	no peak
Polm	polymerase (DNA directed), mu; Pol Mu, Tdt-N; DNA-directed DNA/RNA polymerase mu; Structural evidence for an in trans base selection mechanism involving Loop1 in polymerase μ at an NHEJ double-strand break junction.	other	bound	bound	32.9526	1.93704	-17.4275	2.46244e-51	34.812	31.0931	1.86528	2.0088	1.85944	0.0717635	TSS + Gene body	TSS + Gene body
Dnase1l3	deoxyribonuclease I-like 3; DNasegamma, Dhp2, Lsd; Apoptotic DNA fragmentation may be a cooperative activity between caspase-activated deoxyribonuclease and the poly(ADP-ribose) polymerase-regulated DNAS1L3, an endoplasmic reticulum-localized endonuclease that translocates to the nucleus during apoptosis. Loss-of-function variant in DNASE1L3 causes a familial form of systemic lupus erythematosus.…	other	bound	bound	9.12463	0.588728	-15.8829	7.86843e-25	7.38218	10.8671	0.601635	0.575821	1.74245	0.0129072	TSS + Gene body	Gene body
Phyhip	phytanoyl-CoA hydroxylase interacting protein; DYRK1AP3, PAHX-AP, PAHXAP1, Lnap1ip; Dual-specificity tyrosine-phosphorylated and regulated kinase 1A (DYRK1A) interacts with the phytanoyl-CoA alpha-hydroxylase associated protein 1 (PAHX-AP1), a brain specific protein.	other	not bound	bound	4.68806	0.430655	-11.1392	2.75167e-07	4.14823	5.22789	0.334619	0.52669	0.539832	0.0960355
Serpina3n	serine (or cysteine) peptidase inhibitor, clade A, member 3N; Spi2-2, Spi2.2, Spi2/eb.4; Serpina3n accelerates tissue repair in a diabetic mouse model of delayed wound healing; The serine protease inhibitor SerpinA3N attenuates neuropathic pain by inhibiting T cell-derived leukocyte elastase.	other	not bound	not bound	4.99676	0.485215	-10.5935	0.000260731	2.34363	7.6499	0.68862	0.281811	2.65314	0.203405
Mmrn1	multimerin 1; ECM, EMILIN4, GPIa*, MMRN; Multimerin 1 (MMRN1) is a large, homopolymeric adhesive protein, stored in platelets and endothelium, that when released, binds to activated platelets, endothelial cells and the extracellular matrix.	other	bound	not bound	62.1153	9.66618	-6.57838	6.39042e-33	51.4767	72.7539	8.73356	10.5988	10.6386	0.932614
Selenom	selenoprotein M; SELM, SEPM; ER-resident proteins - selenom. Selenoprotein M Promotes Hypothalamic Leptin Signaling and Thioredoxin Antioxidant Activity. elenoproteins are an essential class of proteins involved in redox signaling and energy metabolism. However, the functions of many selenoproteins are not clearly established. Selenoprotein M (SELENOM), an endoplasmic reticulum (ER)-resident oxid…	other	bound	bound	152.735	27.3554	-5.72845	3.53116e-12	94.3057	211.165	28.7155	25.9953	58.4295	1.3601	TSS	TSS
Klc3	kinesin light chain 3; KLC2, KLC2L, KLCt, KNS2B; KLC3 is involved in sperm tail midpiece formation and sperm function. Kinesin light chain 3 (KLC3) is the only known kinesin light chain expressed in post-meiotic male germ cells.	other	bound	bound	9.07915	2.02333	-4.59517	2.72162e-07	6.51981	11.6385	1.98233	2.06434	2.55933	0.0410035	TSS + Gene body	TSS
Prf1	perforin 1; Pfn, Pfp, Prf, Prf-1, pe; PRF1 gene, encoding the pore-forming protein perforin.	other	not bound	not bound	5.0119	1.37963	-3.71845	0.000263147	4.0233	6.0005	1.29317	1.46608	0.9886	0.0864518
Cep164	centrosomal protein 164kDa; NPHP15; Centrosome forms the backbone of cell cycle progression mechanism. Nephronophthisis-associated CEP164 regulates cell cycle progression, apoptosis and epithelial-to-mesenchymal transition.centrosomal protein 164 (CEP164) regulates both cilia and the DNA damage response in the autosomal recessive polycystic kidney disease nephronophthisis.This study reveals a nov…	other	bound	bound	105.933	31.2036	-3.4818	1.45855e-19	88.2051	123.661	32.6715	29.7358	17.728	1.46782	TSS + Gene body	TSS + Gene body
Whrn	whirlin; CIP98, DFNB31, PDZD7B, USH2D, WI, Dfnb3, Dfnb31, Ush2, Ush2d. Alternative Splice Forms Influence Functions of Whirlin in Mechanosensory Hair Cell Stereocilia. WHRN (DFNB31) mutations cause diverse hearing disorders: profound deafness (DFNB31) or variable hearing loss in Usher syndrome type II. The known role of WHRN in stereocilia elongation does not explain these different pathophysiolo…	other	bound	bound	7.0554	2.3709	-3.05088	1.5914e-07	6.37702	7.73379	2.55806	2.18374	0.678388	0.187162	Gene body	TSS
Rab6b	RAB6B, member RAS oncogene family; ARHGEF10 was found to localize to vesicles containing Rab6 (of which there are three isoforms, Rab6a, Rab6b and Rab6c), Rab8 (of which there are two isoforms, Rab8a and Rab8b), and/or the secretion marker neuropeptide Y (NPY)-Venus in a Rab6-dependent manner. ARHGEF10 directs the localization of Rab8 to Rab6-positive executive vesicles.	protein trafficking	bound	bound	20.7519	3.17476	-6.76132	0.010497	14.6178	26.886	5.20142	1.14809	6.13405	2.02666	Gene body	Gene body
Ehd2	EH-domain containing 2; PAST homolog 2; PAST2; ferlins are calcium-sensing, C2 domain-containing proteins involved in vesicle trafficking; Fer1L5 protein binds directly to the endocytic recycling proteins EHD1 and EHD2 and that the second C2 domain in Fer	protein trafficking	bound	bound	95.2061	18.5401	-5.27808	1.36496e-19	96.3691	94.0432	23.0297	14.0505	1.16293	4.48957	TSS + Gene body	TSS + Gene body
Adam19	ADAM metallopeptidase domain 19; FKSG34, MADDAM, MLTNB; The ADAM (a disintegrin and metalloproteinases) and the related ADAMTS (a disintegrin and metalloproteinases with thrombospondin) motifs metalloproteinases are membrane-anchored and secreted proteins exhibiting key roles in mediating cell adhesion, proteolytic shedding, and cell signaling. ADAM10 is a principal 'sheddase' of the low-affinity…	protein turnover	bound	not bound	11.3868	1.28683	-9.08057	1.23245e-13	12.7684	10.0051	1.48249	1.09117	1.38163	0.195657	TSS	no peak
Spsb4	splA/ryanodine receptor domain and SOCS box containing 4; SPRY domain-containing SOCS box protein 4 belongs to the SOCS box family of E3 ubiquitin ligases; iNOS was polyubiquitinated and degraded in a proteasome-dependent manner when SPSB1, SPSB2, or SPSB4 was expressed	protein turnover	bound	bound	10.1312	1.73931	-5.96911	6.51001e-13	8.82149	11.4409	1.83331	1.64532	1.30973	0.0939979	TSS	TSS
Asb2	ankyrin repeat and SOCS box-containing 2; ASB2 is the specificity subunit of an E3 ubiquitin ligase complex; ASB2 targets the actin-binding proteins filamin A and B for proteasomal degradation	protein turnover	bound	bound	45.4053	8.85592	-5.26928	8.26084e-19	38.4944	52.3163	10.9951	6.71671	6.91099	2.13922	Gene body	Gene body
Dkk3	dickkopf WNT signaling pathway inhibitor 3; REIC, RIG; Here we identify a novel role for the secreted glycoprotein Dickkopf 3 (Dkk3) in sarcopenia. Forced expression of Dkk3 in muscles in young mice leads to muscle atrophy. Conversely, reducing its expression in old muscles restores both muscle size and function. Dkk3 induces nuclear import of β-catenin and enhances its interaction with FoxO3. Di…	secreted	bound	not bound	8.17085	0.0806802	-103.625	5.72455e-25	7.36612	8.97557	0.0999842	0.0613763	0.804727	0.019304	TSS + Gene body	no peak
Crhbp	corticotropin releasing hormone binding protein; CRF-binding protein; CRH-BP; Corticotropin Releasing Hormone And The Immune/Inflammatory Response.	secreted	bound	not bound	9.2747	0.108245	-87.9274	2.38933e-14	7.0962	11.4532	0.0854118	0.131077	2.1785	0.0228327	Gene body	no peak
Egfl6	EGF-like-domain, multiple 6; Maeg; EGF-like protein 6; MAM and EGF domains-containing gene protein; epidermal growth factor-like protein 6; EGFL6, a member of the epidermal growth factor (EGF) repeat superfamily proteins, induces angiogenesis by a paracrine mechanism in which EGFL6 is expressed in osteoblastic-like cells but promotes migration and angiogenesis of endothelial cells. Co-immunopreci…	secreted	bound	not bound	7.95448	0.740086	-11.0121	2.57082e-14	10.2999	5.60907	0.691298	0.788874	2.34541	0.0487881	TSS	no peak
Slit1	slit homolog 1 (Drosophila); MEGF4, SLIL1, SLIT-1, SLIT3; SLIT1 gene at human chromosome 10q24.1, SLIT2 gene at 4p15.31, and SLIT3 gene at 5q34-q35.1 encode large secreted proteins functioning as ligands for Roundabout (Robo) receptors. SLIT-ROBO signaling pathway is implicated in neurogenesis, angiogenesis, and immune response through the regulation of axonal guidance, endothelial cell migration…	secreted	bound	bound	29.6763	7.15147	-4.2588	2.38462e-10	23.9807	35.3719	7.86687	6.43607	5.69564	0.715402	TSS + Gene body	TSS + Gene body
Ltbp4	latent transforming growth factor beta binding protein 4; LTBP4 is an essential regulator of TGFβ signaling and is related to development, immunity, injury repair, and diseases, playing a central role in regulating inflammation, fibrosis, and cancer progression.	secreted	bound	bound	17.8884	4.60086	-3.99088	1.07396e-10	12.9551	22.8216	5.13038	4.07134	4.93326	0.529524	Gene body	Gene body
Ceacam16	carcinoembryonic antigen-related cell adhesion molecule 16; CEAL2, DFNA4B; a-Tectorin (TECTA), -tectorin (TECTB), and carcinoembryonic antigen-related cell adhesion molecule 16 (CEACAM) are secreted glycoproteins that are present in the tectorial membrane (TM), an extracellular structure overlying the hearing organ of the inner ear, the organ of Corti. We report on a secreted protein found in mam…	secreted	not bound	bound	4.54764	1.17572	-3.96545	0.0324878	2.19754	6.89774	1.27332	1.07812	2.3501	0.0975978
Itih5	inter-alpha-trypsin inhibitor heavy chain family, member 5; ITI heavy chain H5; ITI-HC5; inter-alpha trypsin inhibitor heavy chain precursor 5; inter-alpha-inhibitor heavy chain 5; Inter-alpha-trypsin inhibitors (ITIs) are protease inhibitors stabilizing the extracellular matrix. ITIs consist of one light (bikunin) and two heavy chains (ITIHs). inter-alpha-trypsin inhibitor heavy chain H5; The ge…	secreted	bound	bound	6.71525	2.22802	-3.09135	5.27824e-06	6.06384	7.36667	2.40865	2.0474	0.651413	0.180626	TSS	TSS
Wnt9a	wingless-type MMTV integration site family, member 9A; Wnt family member 9A; Wnt1, Wnt14, wnt-14; WNT9A Is a Conserved Regulator of Hematopoietic Stem and Progenitor Cell Development. Protein Wnt-9a (formerly Wnt14) is a protein that in humans is encoded by the WNT9A gene. The WNT gene family consists of structurally related genes that encode secreted signaling proteins.	secreted	bound	not bound	5.01585	1.68297	-3.05644	0.000926728	4.37482	5.65687	1.86071	1.50524	0.641024	0.177733	TSS	no peak
Pde9a	phosphodiesterase 9A; Phosphodiesterase 9A regulates central cGMP and modulates responses to cholinergic and monoaminergic perturbation in vivo.	signal transducer	bound	bound	34.7254	0.0347813	-1013.36	3.17462e-18	25.9725	43.4783	0.0695627	0	8.75286	0.0347813	TSS + Gene body	Gene body
Edaradd	EDAR (ectodysplasin-A receptor)-associated death domain; crinkled; ectodysplasin-A receptor-associated adapter protein; ECTD11A, ECTD11B, ED3, EDA3, Crinkled (Cr); EDA, EDAR, and EDARADD encode signaling molecules in the Eda/Edar/NF-kB signaling pathways, we also checked EDAR and EDARADD in this study. EDAR is a NF-kappaB-activating, death domain-containing member of the TNF receptor family; The …	signal transducer	bound	bound	26.1054	1.50116	-17.8187	1.10332e-125	25.9752	26.2356	1.47954	1.52278	0.130176	0.0216203	TSS + Gene body	TSS
Grb7	growth factor receptor-bound protein 7; B47; GRB7 adapter protein; Grb7 family adaptor molecules consist of Grb7, Grb10 and Grb14, each of which has several splicing variants. Grb7 is a multidomain intracellular signaling protein that links activated tyrosine kinases with downstream signaling targets. Best known for its regulatory role in cell migration and tumor metastasis, Grb7 also regulates i…	signal transducer	not bound	not bound	110.167	15.5596	-7.2541	2.45223e-32	93.8043	126.53	15.1244	15.9947	16.3628	0.435133
Wnk2	WNK lysine deficient protein kinase 2; ESTM1, ESTM15, PRKWNK2, SDCCAG43; protein kinase lysine-deficient 2; protein kinase with no lysine 2; serine/threonine-protein kinase WNK2; WNK2 affects ERK activation. We found that WNK2 depletion decreased RhoA activation and promoted GTP-loading of Rac1, leading to stimulation of the Rac1-effector PAK1, which is the kinase responsible for subsequent phosp…	signal transducer	bound	bound	3.83148	0.647347	-6.06801	4.6611e-10	2.64677	5.01619	0.677563	0.61713	1.18471	0.0302166	TSS + Gene body	TSS
Plpp3	phospholipid phosphatase 3; Lpp3, PRG, PRG-2, Pp, Ppab2b, Ppap2b; The PLPP3 gene encodes for a ubiquitous enzyme that dephosphorylates several lipid substrates. PLPP3 modulates the levels of a range of bioactive lipids controlling fundamental cellular processes within the central nervous system. Here we show that PLPP3 is enriched in astroglial cells of the adult murine ventral midbrain. Conditio…	signal transducer	bound	not bound	15.4595	2.61548	-6.05973	1.57472e-24	15.0219	15.8972	2.81524	2.41571	0.437626	0.199765	TSS + Gene body	no peak
Ccm2l	cerebral cavernous malformation 2-like; The cerebral cavernous malformation proteins CCM2L and CCM2 prevent the activation of the MAP kinase MEKK3. In vitro, both CCM2L and CCM2 bind MEKK3 in a complex with CCM1. Both CCM2L and CCM2 interfere with MEKK3 activation and its ability to phosphorylate MEK5, a downstream target. The in vivo relevance of this regulation was investigated in zebrafish. CC…	signal transducer	not bound	not bound	23.5901	4.00733	-6.04841	3.71267e-10	17.0769	30.1034	4.88358	3.13107	6.51326	0.876256																		6
Parvb	parvin, beta; CGI-56 6, D15Gsk1, affixin; Structural basis for paxillin binding and focal adhesion targeting of b-parvin. b-Parvin is a cytoplasmic adaptor protein that localizes to focal adhesions where it interacts with integrin-linked kinase and is involved in linking integrin receptors to the cytoskeleton. It has been reported that despite high sequence similarity to -parvin, -parvin does not…	signal transducer	bound	bound	68.5724	11.9662	-5.87686	2.51915e-34	59.5243	77.6205	12.6526	11.2797	9.04814	0.686463	Gene body	Gene body
Camk1g	calcium/calmodulin-dependent protein kinase I gamma; CLICK3, CLICKIII, VWS1, CaMKIgamma; Ca(2+) signaling plays a central role in activity-dependent regulation of dendritic arborization, but key molecular mechanisms downstream of calcium elevation remain poorly understood. Here we show that the C-terminal region of the Ca(2+)/calmodulin-dependent protein kinase CLICK-III (CL3)/CaMKIgamma, a membr…	signal transducer	bound	not bound	24.6562	4.61648	-5.47398	7.30073e-13	23.172	26.1404	4.71177	4.52119	1.48418	0.0952888
Rasgrp3	RAS guanyl releasing protein 3 (calcium and DAG-regulated); RasGRP1 and RasGRP3 regulate B cell proliferation by facilitating B cell receptor-Ras signaling. B cells coexpress RasGRP1 and RasGRP3. Using Rasgrp1 and Rasgrp3 single and double null mutant mice, we analyzed the role of these proteins in signaling to Ras and Erk in B cells. RasGRP1 and RasGRP3 both contribute to BCR-induced Ras activat…	signal transducer	bound	bound	9.18211	2.00469	-4.68892	2.38673e-13	8.2192	10.145	1.81983	2.18956	0.962915	0.184863	TSS + Gene body	TSS + Gene body
Nedd9	neural precursor cell expressed, developmentally down-regulated 9; CAS-L, CAS2, CASL, CASS2, HEF1, MEF1; Adaptor protein involved in chemotactic response of FO B cell and lymphocyte trafficking and adhesion (Seo et. al, 2005)	signal transducer	bound	bound	205.241	45.1327	-4.65883	1.4161e-50	225.061	185.421	45.3967	44.8688	19.8199	0.263938	TSS + Gene body	TSS + Gene body
Pik3ap1	phosphoinositide-3-kinase adaptor protein 1; BCAP; Nck-mediated recruitment of BCAP to the BCR regulates the PI(3)K-Akt pathway in B cells. Genetic ablation of Nck resulted in defective BCR signaling, which led to hampered survival and proliferation of B cells in vivo. We demonstrate a previously unknown adaptor function for Nck in recruiting BCAP to sites of BCR signaling and thereby modulating …	signal transducer	bound	bound	484.196	128.859	-3.8558	5.80018e-33	470.949	497.443	142.507	115.212	13.2473	13.6473	TSS + Gene body	TSS + Gene body
Sh3bp5	SH3-domain binding protein 5 (BTK-associated); SAB, Bruton's tyrosine kinase activity is negatively regulated by Sab, the Btk-SH3 domain-binding protein. Structural determinants of Rab11 activation by the guanine nucleotide exchange factor SH3BP5. The GTPase Rab11 plays key roles in receptor recycling, oogenesis, autophagosome formation, and ciliogenesis. However, investigating Rab11 regulation h…	signal transducer	bound	bound	137.286	44.9598	-3.13035	9.18295e-30	126.986	147.585	46.4027	43.5169	10.2997	1.44291	TSS	TSS + Gene body
Cabp4	calcium binding protein 4; CSNB2B; CaBP4 is a calmodulin-like neuronal calcium-binding protein that is crucial for the development and/or maintenance of the cone and rod photoreceptor synapse; CaBP4 is important for normal synaptic function, probably through regulation of Ca(2+) influx and neurotransmitter release in photoreceptor synaptic terminals. CaBP4 modulates Ca(2+)-dependent activity of L…	signal transducer	not bound	not bound	22.4835	7.57105	-3.04375	1.00901e-05	16.2976	28.6695	7.91529	7.22681	6.18599	0.344239
Enpep	glutamyl aminopeptidase (aminopeptidase A); BP1, APA, Bp-1/6C3, Ly-51, Ly51, CD249, gp160; While mice homozygous for the BP-1 mutation did not express detectable BP-1 protein or enzyme activity, they developed normally, generated normal numbers of T and B cells, exhibited integrity of Ab responses to both thymus-dependent and -independent Ags, and produced normal serum Ig levels. Phenotypic analy…	surface receptor	bound	bound	19.2378	0.0428471	-457.549	7.37447e-34	22.644	15.8317	0.0682402	0.0174541	3.40617	0.025393	TSS + Gene body	Gene body
Clec2m	C-type lectin domain family 2, member m; previeous name: 4922502D21Rik. The complete inventory of receptors encoded by the rat natural killer cell gene complex	surface receptor	bound	bound	6.86848	0.0463715	-151.787	9.26094e-09	5.50649	8.23047	0.0458421	0.046901	1.36199	0.000529462	TSS	TSS
Itgb4	integrin, beta 4; CD104; SYK interaction with ITGbeta4 suppressed by Epstein-Barr virus LMP2A modulates migration and invasion of nasopharyngeal carcinoma cells. ITGB4 has been shown to interact with Collagen, type XVII, alpha 1, EIF6 and Erbin.	surface receptor	bound	bound	4.98314	0.53052	-9.61739	3.71903e-21	4.50798	5.45831	0.453843	0.607196	0.475167	0.0766766	Gene body	Gene body
Siglech	sialic acid binding Ig-like lectin H; Sigle, Siglec-H; Here, we found that pDCs developed predominantly from IL-7R(+) lymphoid progenitor cells. Expression of SiglecH and Ly6D defined pDC lineage commitment along the lymphoid branch. Autoimmunity: Siglec-H protects mice from lupus-like disease. The secretion of type I IFN of pDCs is modulated by Siglec-H, a DAP12-associated receptor on pDCs. In t…	surface receptor	not bound	not bound	7.51858	1.01249	-7.57256	0.00780007	11.6631	3.37406	0.69389	1.3311	4.14451	0.318603
Fcmr	Fc fragment of IgM receptor; Fai, Faim3, Fcmu, FcmuR, Toso; Emerging Functions of Natural IgM and Its Fc Receptor FCMR in Immune Homeostasis. Opsonization of antigen complexed with IgM is mediated by cell surface Fc receptors. While the existence of Fc alpha/mu receptor has been known for some time, only recently has the Fc receptor specific for IgM (FCMR) been identified. sIgM-FcμR Interactions …	surface receptor	not bound	not bound	28.4331	4.12745	-7.04113	1.13847e-11	21.6398	35.2263	3.03332	5.22158	6.79321	1.09413
Ms4a1	membrane-spanning 4-domains, subfamily A, member 1; CD20 antigen; B-cell differentiation antigen Ly-44; CD20 has also been shown to interact with multiple other surface proteins on B cells (such as CD40, MHCII, CD53, CD81, CD82, and CBP).	surface receptor	bound	not bound	19.9317	3.00659	-6.74185	0.0063281	14.0391	25.8244	1.18081	4.83236	5.89265	1.82577	TSS	no peak
Cd36	CD36 molecule (thrombospondin receptor); BDPLT10, CHDS7, FAT, GP3B, GP4, GPIV, PASIV, SCARB3; CD36 antigen (collagen type I receptor, thrombospondin receptor); GPIIIB; PAS IV; PAS-4 protein; cluster determinant 36; fatty acid translocase; glycoprotein IIIb; leukocyte differentiation antigen CD36; platelet glycoprotein 4; platelet glycoprotein IV; scavenger receptor class B, member 3; function of …	surface receptor	bound	not bound	11.7438	1.85707	-6.48303	8.11034e-13	12.2054	11.2823	1.95604	1.75809	0.461515	0.0989782	TSS + Gene body	no peak
Siglecg	sialic acid binding Ig-like lectin G; Siglec10; inhbitory coreceptor for BCR-mediated signaling	surface receptor	bound	not bound	245.122	45.2461	-5.5505	1.47962e-39	214.914	275.329	44.1888	46.3035	30.2079	1.05738	TSS	no peak
Cd7	CD7 molecule; GP40, LEU-9, TP41, Tp40; CD7, a T-cell and NK cell receptor; A ligand for CD7, SECTM1 (secreted and transmembrane protein 1), is highly expressed in many tumors. Human (h) CD7 is a 40 kDa single chain Ig superfamily molecule that is expressed on thymocytes, a major subunit of peripheral T cells, and most natural killer cells. Ligands for hCD7 include the epithelial cell-produced mol…	surface receptor	not bound	not bound	4.30154	0.873209	-5.07461	2.33483e-05	6.35682	2.24627	0.828331	0.918087	2.05528	0.044878
Ildr1	immunoglobulin-like domain containing receptor 1; DFNB42alpha, ILDR1alpha', ILDR1beta, ILDR1; Deficiency of angulin-2/ILDR1, a tricellular tight junction-associated membrane protein, causes deafness with cochlear hair cell degeneration in mice. Tricellular tight junctions seal the extracellular spaces of tricellular contacts, where the vertices of three epithelial cells meet, and are required for…	surface receptor	bound	not bound	7.63351	1.67211	-4.67381	5.36091e-08	5.57491	9.69211	1.55754	1.78668	2.0586	0.114566	Gene body	no peak
Lgr5	leucine-rich repeat-containing G protein-coupled receptor 5; Wnt agonists of the R-spondin family provide potent growth stimuli for crypts in vivo and in vitro. Independently, Lgr5 was found as an exquisite marker for these crypt stem cells. The story has come full circle with the finding that the stem cell marker Lgr5 constitutes the receptor for R-spondins and occurs in complex with Frizzled/Lr…	surface receptor	bound	bound	47.0611	11.0981	-4.35414	1.10326e-22	47.9878	46.1345	13.0289	9.16722	0.926674	1.93085	TSS + Gene body	Gene body
Plxdc1	plexin domain containing protein 1, TEM7 related; TEM7; a novel transmembrane protein that is highly expressed in the tumor endothelium; the ligand nidogen interact with full length TEM7 on cell surface	surface receptor	bound	bound	132.882	31.5963	-4.31555	5.72455e-25	113.664	152.099	34.5722	28.6203	19.2174	2.97597	TSS + Gene body	TSS + Gene body
Cd4	CD4 antigen; L3T, L3T4, Ly-, Ly-4	surface receptor	not bound	bound	3.87373	1.02133	-3.89471	0.00272254	5.868	1.87946	1.20966	0.833001	1.99427	0.188329	no peak	Gene body
Tnfrsf8	tumor necrosis factor receptor superfamily, member 8; Cd30, D1S166E, Ki, Ki-1; Costimulatory signals via the subset of the TNFR superfamily molecules, OX40 (TNFRSF4), 4-1BB (TNFRSF9), CD27, DR3 (TNFRSF25), CD30 (TNFRSF8), GITR (TNFRSF18), TNFR2 (TNFRSF1B), and HVEM (TNFRSF14), which are constitutive or inducible on T cells, play important roles in protective immunity, inflammatory and autoimmune …	surface receptor	bound	bound	6.59334	2.13851	-3.16934	0.00489838	3.78539	9.4013	2.69521	1.5818	2.80795	0.556703	no peak	Gene body
Hdac11	histone deacetylase 11; HD11; Histone deacetylase 11: A novel epigenetic regulator of myeloid derived suppressor cell expansion and function. Divergent roles of histone deacetylase 6 (HDAC6) and histone deacetylase 11 (HDAC11) on the transcriptional regulation of IL10 in antigen presenting cells. Histone deacetylase 11 inhibits interleukin 10 in B cells of subjects with allergic rhinitis.	transcription regulator	bound	bound	44.6673	2.54757	-17.9672	1.0595e-60	40.6264	48.7081	2.53304	2.5621	4.04089	0.0145311	TSS	TSS
Heyl	hairy/enhancer-of-split related with YRPW motif-like; Hey3, Hrt3, bHLHb33, hesr3; The Hairy/Enhancer-of-split-related with YRPW-like motif (HEY) family of proteins are transcriptional repressors and downstream effectors of Notch signaling. Members of the Hes and Hey families of basic helix-loop-helix transcription factors are regarded as Notch target genes that generally inhibit neuronal differen…	transcription regulator	bound	bound	69.4566	11.3988	-6.25848	1.36593e-24	68.7202	70.193	13.5277	9.27	0.736411	2.12885	TSS + Gene body	Gene body
Bcl7a	B cell CLL/lymphoma 7A; BAF chromatin remodeling complex subunit BCL7A; BCL7; The SWI/SNF subunit Bcl7a contributes to motor coordination and Purkinje cell function.	transcription regulator	bound	bound	685.845	143.844	-4.89016	3.42251e-47	626.872	744.818	152.19	135.498	58.9734	8.34626	TSS + Gene body	TSS + Gene body
Hoxa9	homeobox A9; D6a, D6a9, Hox-1., Hox-1.7; Hoxa9 and Flt3 signaling synergistically regulate an early checkpoint in lymphopoiesis. We show that Hoxa9(-/-)Flt3l(-/-) mice have more severe deficiencies in all B lineage cells, CLP, LMPP, and total Flt3(+) MPP in bone marrow than the single knockouts.	transcription regulator	not bound	not bound	7.3317	1.83454	-4.09054	6.21214e-07	5.40784	9.25556	1.66744	2.00165	1.92386	0.167108
Klf2	Kruppel-like factor 2 (lung); B cell homeostasis and plasma cell homing controlled by Kruppel-like factor 2. Kruppel-like factor 2 (KLF2) regulates B-cell reactivity, subset differentiation, and trafficking molecule expression. Kruppel-like factor 2 is required for phenotypic maintenance but not development of B1 B cells. KLF2 is a negative regulator of pre-B cell clonal expansion and B cell acti…	transcription regulator	bound	bound	65.8216	17.7218	-3.81716	6.17312e-11	69.7625	61.8807	22.1375	13.3062	3.9409	4.41564	TSS	TSS
Zfp94	zinc finger protein 94; We have cloned and characterized the expression, during spermatogenesis, of three novel zinc finger genes (Zfp94, Zfp95, Zfp96). We identified a conserved cluster of Kruppel-associated box (KRAB)-containing ZNF genes located near the XRCC1 gene in human chromosome 19q13.2 and mouse chromosome 7 and analyzed two members of the murine gene family, Zfp93 and Zfp94, in detail.	transcription regulator	bound	bound	20.5156	5.9765	-3.51761	2.22143e-19	19.8019	21.2292	6.09934	5.85367	0.713617	0.122836	TSS + Gene body	TSS
Zfp580	zinc finger protein 580; Znf580; Novel Zinc Finger Transcription Factor ZFP580 Facilitates All-Trans Retinoic Acid -Induced Vascular Smooth Muscle Cells Differentiation by Rarα-Mediated PI3K/Akt and ERK Signaling. The novel zinc finger transcription factor ZFP580 facilitates ATRA-induced VSMC differentiation by the RARα-mediated PI3K/Akt and ERK signaling pathways. The role of ZFP580, a novel zin…	transcription regulator	not bound	not bound	7.03481	2.17985	-3.29812	0.00482053	5.15147	8.91815	1.69374	2.66595	1.88334	0.486104
Ajuba	LIM domain-containing protein ajuba; Ajuba transactivates N-cadherin expression in colorectal cancer cells through interaction with Twist. Ajuba is a multiple LIM domain-containing protein and functions as a transcriptional coregulator to modulate many gene expressions in various cellular processes. Here, we describe that the LIM domain of Ajuba interacts with Twist, and the Twist box is a pivota…	transcription regulator	bound	bound	19.4445	6.51976	-3.05534	2.49818e-10	17.2726	21.6164	6.43495	6.60456	2.17193	0.0848052	TSS	TSS
Slc52a3	solute carrier protein family 52, member 3; BVVLS, BVVLS1, C20orf54, RFT2, RFVT3, bA371L19.1, hRFT2; Functional involvement of RFVT3/SLC52A3 in intestinal riboflavin absorption. These results strongly suggest that RFVT3 would functionally be involved in riboflavin absorption in the apical membranes of intestinal epithelial cells.	transporter	bound	bound	12.2666	1.36819	-9.17366	2.99344e-17	9.53453	14.9986	1.09007	1.64632	2.73205	0.278125	TSS	TSS
Abcb4	ATP-binding cassette, sub-family B (MDR/TAP), member 4; Mdr2, Pgy-2, Pgy2, mdr-2, ABC21, GBD1, ICP3, MDR2, MDR2/3, MDR3, PFIC-3, PGY3; Several ABC transporters of the human liver are responsible for the secretion of bile salts, lipids and cholesterol. Their interplay protects the biliary tree from the harsh detergent activity of bile salts. Among these transporters, ABCB4 is essential for the tra…	transporter	bound	not bound	23.2421	3.79145	-6.28647	1.86465e-29	23.6123	22.8719	4.12234	3.46057	0.370197	0.330888	TSS	no peak
Slc12a3	solute carrier family 12, member 3; NCC, NCCT, TSC; Gitelman syndrome (GS) is a rare autosomal recessive renal tubular disease, caused by mutations in the SLC12A3 gene, which encodes the renal thiazide-sensitive Na/Cl cotransporter (NCCT) in the distal renal tubule.	transporter	bound	bound	26.6571	6.05924	-4.51975	1.14374e-14	22.5229	30.7914	7.39865	4.71984	4.13427	1.3394	Gene body	Gene body
Cacna2d1	calcium channel, voltage-dependent, alpha2/delta subunit 1; Ca(v)alpha2delta1, Cacna2, Cchl2a; alpha2delta proteins (Cacna2d1-4) are auxiliary subunits of voltage-dependent calcium channels that also drive synapse formation and maturation.	transporter	bound	bound	15.2367	4.21134	-3.71131	6.7943e-14	12.3906	18.0829	4.55086	3.87182	2.84613	0.339522	Gene body	Gene body
Slc1a5	solute carrier family 1 (neutral amino acid transporter), member 5; AAAT, ASC, ASCT2, ATBO, M7V1, M7VS1, R16, RDRC, Slc1a7; ASCT2 (SLC1A5)-Deficient Mice Have Normal B-Cell Development, Proliferation, and Antibody Production. The SLC1A5 variant has an N-terminal targeting signal for mitochondrial localization. Hypoxia-induced gene expression of the SLC1A5 variant is mediated by HIF-2alpha. SLC1A5…	transporter	bound	bound	449.322	135.417	-3.40108	9.79498e-38	422.378	476.266	138.267	132.567	26.9443	2.85035	TSS + Gene body	TSS + Gene body
Pinlyp	phospholipase A2 inhibitor and LY6/PLAUR domain containing; no literature	unknown	bound	bound	5.33444	0	-298.631	1.73649e-05	3.93752	6.73137	0	0	1.39693	0	TSS	TSS
4930426D05Rik	no information	unknown	bound	not bound	4.33986	0.0453096	-98.8783	1.37172e-06	3.01447	5.66524	0	0.0906193	1.32539	0.0453096	TSS	no peak
Tmc7	transmembrane channel-like gene family 7; no proper literature	unknown	bound	bound	5.0567	0.45943	-11.2859	8.26084e-19	4.87808	5.23532	0.559226	0.359633	0.17862	0.0997964	Gene body	Gene body
D030045P18Rik	no information	unknown	bound	bound	6.02684	0.592503	-10.4344	4.73206e-09	5.24135	6.81233	0.796809	0.388197	0.785488	0.204306	Gene body	no peak
Rd3l	retinal degeneration 3-like; TDRD9-AS1, TDRD9AS1; no literature	unknown	not bound	not bound	8.89816	0.954242	-9.55193	4.29456e-05	6.89324	10.9031	0.943346	0.965137	2.00492	0.0108954
Tmem132e	transmembrane protein 132E; DFNB99; Whole-Exome Sequencing Identifies a Variant in TMEM132E Causing Autosomal-Recessive Nonsyndromic Hearing Loss DFNB99.	unknown	bound	bound	79.4692	10.6693	-7.65931	5.30104e-06	68.165	90.7735	13.187	8.15153	11.3043	2.51774	Gene body	Gene body
Gm11346	X-linked lymphocyte-regulated 5 pseudogene; no literature	unknown	bound	bound	4.87219	0.810011	-6.178	0.00208445	4.25358	5.4908	1.15892	0.461102	0.618609	0.348909	TSS	TSS
Auts2	autism susceptibility candidate 2; FBRSL2; AUTS2 (OMIM # 607270) encodes a protein involved in neural migration and neuritogenesis, and causes NNDs with different molecular mechanisms including copy number variations, single or multiple exonic deletion and single nucleotide variants. We describes a 9-year-old boy with global developmental delay, absent speech, minor craniofacial anomalies, hypopl…	unknown	bound	bound	5.21349	0.949509	-5.63552	9.36869e-15	4.02454	6.40244	1.15295	0.746064	1.18895	0.203445	Gene body	Gene body
Ccdc9b	coiled-coil domain containing 9B; no literature	unknown	not bound	not bound	6.55843	1.25878	-5.3563	8.07998e-06	3.82459	9.29227	1.58313	0.934439	2.73384	0.324343
4921525O09Rik	no literature	unknown	bound	bound	11.205	2.50789	-4.57824	4.66945e-16	11.7497	10.6603	2.47925	2.53652	0.544665	0.0286346	Gene body	Gene body
Speer2	spermatogenesis associated glutamate (E)-rich protein 4a; no literature	unknown	bound	not bound	38.9681	10.1006	-3.95225	5.19955e-10	31.1735	46.7627	9.95281	10.2484	7.79461	0.147799
Tpd52	tumor protein D52; D52, N8L, PC-1, PrLZ, hD52; The Tumor protein D52 (TPD52) gene was identified nearly 20 years ago through its overexpression in human cancer, and a substantial body of data now strongly supports TPD52 representing a gene amplification target at chromosome 8q21.13.	unknown	bound	bound	66.5541	18.8086	-3.62554	1.8091e-37	67.2741	65.8341	18.8118	18.8055	0.720016	0.00315152	TSS + Gene body	TSS
Spns3	spinster homolog 3 (Drosophila), putative human transporters	unknown	bound	not bound	80.3956	22.9965	-3.58481	6.12077e-20	70.714	90.0772	24.3505	21.6424	9.68158	1.35405	Gene body	no peak
Gm15326	predicted gene 15326; no literature	unknown	bound	bound	4.29186	1.40173	-3.13819	0.0270448	3.03205	5.55166	1.6155	1.18796	1.2598	0.213768	TSS	TSS
Smim3	Smim3 (official name); small integral membrane protein 3; Nid67; NID67, a small putative membrane protein, is preferentially induced by NGF in PC12 pheochromocytoma cells.	unknown	bound	bound	23.2189	7.63955	-3.11551	4.59612e-14	25.1835	21.2544	7.77168	7.50742	1.96453	0.132133	TSS + Gene body	TSS
Gm15708	predicted gene 15708; no literature	unknown	not bound	not bound	5.69175	1.92606	-3.03463	0.00998301	4.31321	7.0703	2.47968	1.37245	1.37854	0.553612

## Sheet: Repressed genes
Table S3: Pax5-repressed genes that are no longer repressed by Pax5-R31Q as shown by comparison of Pax5(+/+) and Pax5(R31Q/–) pro-B cells
Gene	Gene description	Functional annotation	Pax5 binding	Pax5 binding	Average TPM	Average TPM	Fold repressed	Padj value	TPM (Exp. 1)	TPM (Exp. 2)	TPM (Exp. 1)	TPM (Exp. 2)	SEM (TPM)	SEM (TPM)	Pax5 binding	Pax5 binding
			Pax5(+/+)	Pax5(R31Q/–)	Pax5(+/+)	Pax5(R31Q/–)	(R31Q/–) / (+/+)	(R31Q/–) / (+/+)	Pax5(+/+)	Pax5(+/+)	Pax5(R31Q/–)	Pax5(R31Q/–)	Pax5(+/+)	Pax5(R31Q/–)	Pax5(+/+)	Pax5(R31Q/–)
Myl10	myosin light chain 10; MYLC2PL, PLRLC; Mylc, Mylc2pl, P, PL, PLR, PLRLC;	cytoskeleton	bound	bound	35.2673	303.038	8.41826	1.01278e-27	40.3064	30.2282	217.341	388.735	5.03909	85.6972	TSS	TSS + Gene body
Amotl1	angiomotin like 1; angiomotin-like protein 1; junction-enriched and associated protein; angiomotin-like 1 forms part of a protein complex containing p80-angiomotin; angiomotin-like 1 not only co-localizes with filamentous actin but also significantly modi	cytoskeleton	bound	bound	4.51419	22.1302	4.7842	1.63756e-22	4.15903	4.86935	22.5874	21.673	0.355159	0.457179	Gene body	Gene body
Atp8b4	ATPase, class I, type 8B, member 4; ATPase phospholipid transporting 8B4 (putative); Identification of Rare Variants in ATP8B4 as a Risk Factor for Systemic Sclerosis by Whole-Exome Sequencing.	metabolism	bound	bound	2.98905	15.3237	5.01045	1.97286e-26	2.66701	3.31109	14.8906	15.7568	0.322038	0.43311	Gene body	TSS
Fbp1	fructose bisphosphatase 1; Fbp, Fbp-, Fbp-2, Fbp2, Fbp3.	metabolism	bound	bound	9.00461	35.7987	3.87696	2.8685e-09	8.25973	9.74948	39.2192	32.3782	0.744873	3.4205	TSS + Gene body	TSS + Gene body
H19	H19, imprinted maternally expressed transcript (non-protein coding);	other	not bound	not bound	0.499614	11.454	22.5042	1.01137e-11	0.471108	0.528119	7.46753	15.4405	0.0285055	3.98651
Hnrnpll	heterogeneous nuclear ribonucleoprotein L-like; stromal RNA regulating factor; BLOCK24, SRRF. The heterogeneous nuclear ribonucleoprotein L-like (hnRNPLL) promotes alternative splicing of Ptprc (CD45) transcripts.	other	bound	bound	2.59546	25.7306	9.646	1.64015e-37	3.21109	1.97983	25.2051	26.2562	0.615634	0.525541	no peak	TSS
Tmtc1	transmembrane O-mannosyltransferase targeting cadherins 1; ARG99, OLFA, TMTC1; TMTC1 and TMTC2 are novel endoplasmic reticulum tetratricopeptide repeat-containing adapter proteins involved in calcium homeostasis; these results implicate TMTC1 and TMTC2 as ER proteins involved in ER calcium homeostasis.	other	bound	bound	2.15051	16.6831	7.56609	1.50143e-46	2.26445	2.03658	16.9537	16.4125	0.113937	0.270604	Gene body	Gene body
Rbm24	RNA binding motif protein 24; RNPC6; RBM24 stabilizes hepatitis B virus pregenomic RNA but inhibits core protein translation by targeting the terminal redundancy sequence.	other	bound	bound	3.24283	23.0293	6.89716	1.19055e-11	4.01202	2.47364	29.8155	16.2431	0.769188	6.78619	no peak	TSS
Eef1akmt1	EEF1A alpha lysine methyltransferase 1; Ayu21-9, Ayu21-96, Gt(pU21)96Imeg, GtAyu21-9, GtAyu21-96, N6am, N6amt2; eEF1A methyltransferase EEF1AKMT1. Novel N-terminal and Lysine Methyltransferases That Target Translation Elongation Factor 1A in Yeast and Human. Eukaryotic elongation factor 1A (eEF1A) is an essential, highly methylated protein that facilitates translational elongation by delivering a…	other	bound	bound	3.71283	19.1499	5.00463	9.74077e-11	4.72761	2.69804	19.2352	19.0646	1.01479	0.0853318	TSS + Gene body	TSS + Gene body
Hspb8	heat shock protein 8; CMT2L, DHMN2, E2IG1, H11, HMN2, HMN2A, HSP22, HSP20-like; HSPB8 promotes cancer cell growth by activating the ERK-CREB pathway and is indicative of a poor prognosis in gastric cancer patients. Association of HSP22 with mTOR in osteoblasts: regulation of TNF-alpha-stimulated IL-6 synthesis. These results strongly suggest that HSP22 interacts with mTOR and regulates TNF-alpha-…	other	bound	bound	2.45676	10.7879	4.287	2.48698e-07	2.65121	2.2623	9.68514	11.8906	0.194453	1.10275	Gene body	Gene body
Ccdc38	coiled-coil domain containing 38; Immunofluorescence and co-immunoprecipitation assays demonstrated that CCDC38 interacted with ubiquitinated histone H2A in mouse testes. Therefore, these results suggest that Ccdc38 is a testes-specific gene, which may be important for mouse spermatogenesis.	other	bound	bound	1.33424	4.57179	3.33169	2.07013e-06	1.49633	1.17216	5.40306	3.74052	0.162082	0.831268	TSS	TSS
Ehd3	EH domain containing 3; PAST3, Ehd2; Spatio-temporal regulation of EGFR signaling by the Eps15 homology domain-containing protein 3 (EHD3). The epidermal growth factor (EGF) receptor EGFR is a major receptor tyrosine kinase whose role in gliomagenesis is well established. We have recently identified EHD3 [Eps15 homology (EH) domain-containing protein 3], an endocytic trafficking regulatory protei…	protein trafficking	bound	bound	3.5646	34.5653	9.44129	1.26817e-85	3.86997	3.25923	36.4831	32.6475	0.305373	1.91777	TSS + Gene body	TSS + Gene body
Sytl2	synaptotagmin-like 2; CHR11SYT, EXO4, PPP1R151, SGA72M, SLP2, SLP2A ; Synaptotagmin-like protein 2 (Slp2-a/Sytl2) is a Rab27 effector protein that regulates transport of Rab27-bearing vesicles and organelles through its N-terminal Rab27-binding domain and a phospholipid-binding C2A domain.	protein trafficking	bound	bound	3.52639	17.0667	4.72414	1.33025e-33	3.6195	3.43328	16.5034	17.63	0.0931101	0.563265	TSS + Gene body	TSS
Clgn	calmegin, Cln, calne; Calnexin (CANX) and calreticulin (CALR) are homologous lectin chaperones located in the endoplasmic reticulum and cooperate to mediate nascent glycoprotein folding. In the testis, calmegin (CLGN) and calsperin (CALR3) are expressed as germ cell-specific counterparts of CANX and CALR, respectively.	protein trafficking	bound	bound	3.25399	12.5378	3.76983	1.96734e-09	3.58411	2.92388	9.64272	15.4329	0.330118	2.8951	TSS	TSS
Ston1	stonin 1; SALF, SBLF, STN1, STNB1; Functional dissection of a eukaryotic dicistronic gene: transgenic stonedB, but not stonedA, restores normal synaptic properties to Drosophila stoned mutants. The dicistronic Drosophila stoned mRNA produces two proteins, stonedA and stonedB, that are localized at nerve terminals. While the stoned locus is required for synaptic-vesicle cycling in neurons, distinc…	protein trafficking	not bound	not bound	6.40663	23.7509	3.60283	4.8284e-10	7.0342	5.77906	30.6359	16.866	0.627572	6.88498
Htra3	HtrA serine peptidase 3; Prsp, Tasp; The HtrA proteases degrade damaged proteins and thus control the quality of proteins and protect cells against the consequences of various stresses; they also recognize specific protein substrates and in this way participate in regulation of many pathways. We hypothesize that stimulation of the HtrA's proteolytic activity might be beneficial in therapies of ca…	protein turnover	bound	not bound	1.3625	19.2199	13.8263	4.45763e-42	1.20773	1.51728	16.4546	21.9851	0.154776	2.76526	Gene body	no peak
Prss12	protease, serine 12 neurotrypsin (motopsin); Bssp-3, motopsin; Motopsin is a mosaic serine protease secreted from neuronal cells in various brain regions, including the hippocampus. The loss of motopsin function causes nonsyndromic mental retardation in humans and impairs long-term memory formation in Drosophila.	protein turnover	bound	bound	2.93154	9.2721	3.09415	9.72737e-06	2.61859	3.24448	8.26107	10.2831	0.312943	1.01103	TSS + Gene body	TSS
Ccl9	chemokine (C-C motif) ligand 9; CCF18, MRP-2, Scya10, Scya9; CCL9/10 (MIP-1delta); Macrophage inflammatory protein (MIP)-1alpha was identified 15 years ago as the first of now four members of the MIP-1 CC chemokine subfamily. These proteins termed CCL3 (MIP-1alpha), CCL4 (MIP-1beta), CCL9/10 (MIP-1delta), and CCL15 (MIP-1gamma) according to the revised nomenclature for chemokines are produced by …	secreted	not bound	not bound	0.408251	4.79747	11.5422	3.52813e-13	0.334453	0.482049	4.272	5.32295	0.0737979	0.525476
Smoc1	SPARC related modular calcium binding 1; OAS; SMOC (Secreted Modular Calcium binding protein); SMOC Binds to Pro-EGF, but Does Not Induce Erk Phosphorylation via the EGFR. Secreted modular calcium-binding protein 1 (SMOC1) is a matricellular protein that potentially interferes with growth factor receptor signalling. Role of secreted modular calcium-binding protein 1 (SMOC1) in transforming growth…	secreted	not bound	bound	1.70343	18.5183	10.5327	5.87166e-13	1.93215	1.47471	27.3725	9.66407	0.228725	8.85422	no peak	TSS
Pgf	placental growth factor; vascular endothelial growth factor-related protein, PIGF; placental growth factor (PGF; also called PlGF), a secreted factor within the vascular endothelial growth factor superfamily, is a pivotal mediator of adaptive cardiac hypertrophy	secreted	bound	bound	2.16634	15.4313	6.97336	2.90295e-15	1.79436	2.53832	15.5357	15.3269	0.371982	0.104399	TSS	TSS + Gene body
Sema3g	sema domain, immunoglobulin domain (Ig), short basic domain, secreted, (semaphorin) 3G; sem2; Differential endothelial transcriptomics identifies semaphorin 3G as a vascular class 3 semaphorin. Semaphorins have been identified as axon guidance molecules. Yet, they have more recently also been characterized as attractive and repulsive regulators of angiogenesis. Although the mouse knockout phenoty…	secreted	bound	bound	6.48422	29.1581	4.39465	4.58374e-28	5.88758	7.08087	27.9092	30.407	0.596642	1.2489	Gene body	Gene body
Stum	stum, mechanosensory transduction mediator homolog; C1orf95; The stum gene is essential for mechanical sensing in proprioceptive neurons; we have identified an evolutionarily conserved gene, stum, which is required for transduction of mechanical stimuli in a specific subpopulation of Drosophila proprioceptive neurons that sense joint angles.	signal transducer	bound	bound	0.523843	10.5663	19.6201	4.59557e-88	0.580839	0.466848	9.8864	11.2461	0.0569959	0.679851	Gene body	Gene body
Dtx4	deltex homolog 4 (Drosophila); RNF155; Ligand-activated Notch undergoes DTX4-mediated ubiquitylation and bilateral endocytosis before ADAM10 processing; Notch1 at the cell surface was ubiquitylated by the E3 ubiquitin ligase DTX4. This ubiquitylation event led to the internalization of the Notch1 extracellular domain by the ligand-expressing cell and the internalization of the membrane-anchored f…	signal transducer	bound	bound	1.58662	11.5832	7.1261	2.41712e-62	1.58166	1.59157	11.5957	11.5708	0.00495467	0.0124581	TSS + Gene body	TSS
Rgs10	regulator of G protein signaling 10; RGS10 and RGS18 differentially limit platelet activation, promote platelet production, and prolong platelet survival. Regulator of G protein signaling-10 (RGS10), a GTPase-activating protein (GAP) for Gαi3, Gαq, and Gαz, belongs to the D/R12 subfamily based on the homology within the RGS domain and is one of the smallest RGS proteins, outside the RGS box.	signal transducer	bound	bound	27.9738	173.209	6.04191	2.74441e-33	29.8936	26.054	170.816	175.601	1.9198	2.39257	Gene body	Gene body
Gimap3	GTPase, IMAP family member 3; Ian4; Gimap3 regulates tissue-specific mitochondrial DNA segregation. Gimap3 is important for T cell development and survival, suggesting that leukocyte survival may be a key factor in the genetic regulation of mtDNA sequence variants and in modulating human mitochondrial diseases. Gimap3 is a membrane-anchored GTPase with a critical role in T cell development. Here,…	signal transducer	bound	not bound	15.3193	70.1543	4.45564	8.52806e-10	9.9833	20.6553	86.4476	53.8611	5.33601	16.2933	TSS	no peak
Cgas	cyclic GMP-AMP synthase; cGAS; Recognition of DNA is an evolutionarily highly conserved mechanism of immunity. In mammals, the cGAS-STING pathway plays a central role in coupling DNA sensing to the execution of innate immune mechanisms, both in contexts of infection as well as in noninfectious settings of cellular stress and injury.	signal transducer	bound	bound	2.62244	11.1408	4.14648	2.80376e-19	2.71169	2.5332	10.6624	11.6193	0.0892431	0.478478	TSS + Gene body	TSS
Rapgef3	Rap guanine nucleotide exchange factor 3; CAMP-GEFI, EPAC, EPAC1, Epa; Epac1 and Epac2 are cAMP-dependent guanine-nucleotide-exchange factors for the small GTPases Rap1 and Rap2, and are known to be important mediators of cAMP signaling. Exchange protein directly activated by cAMP encoded by the mammalian rapgef3 gene: Structure, function and therapeutics. Mammalian exchange protein directly acti…	signal transducer	bound	bound	5.89345	23.5039	3.87927	5.30293e-11	5.21048	6.57641	29.9775	17.0303	0.682963	6.47357	TSS + Gene body	TSS + Gene body
Dlg2	Discs, large homolog 2 (Drosophila); PPP1R58, PSD-93, PSD93, chapsyn-110, Dlgh2; PSD-93 (chapsyn-110, DLG2) is a member of the family of membrane-associated guanylate kinase (MAGUK) proteins. The MAGUK proteins are involved in receptor localization and signalling pathways. The best characterized MAGUK protein, PSD-95, is known to be involved in NMDA receptor signalling via its PDZ domains. The PD…	signal transducer	bound	bound	3.57933	12.9454	3.52208	1.0594e-18	4.07581	3.08285	14.3363	11.5545	0.496481	1.39089	Gene body	Gene body
Sulf2	sulfatase 2; extracellular sulfatase Sulf-2; SULF2, an enzyme that regulates multiple HSPG-dependent RTK signaling pathways, was expressed in primary human GBM tumors and cell lines.	signal transducer	bound	bound	7.06784	23.0474	3.17943	1.33388e-08	6.592	7.54368	24.9871	21.1077	0.475841	1.93973	no peak	TSS
Efhd1	EF-hand domain family, member D1; mitocalcin; EF-hand domain-containing protein 1; EF-hand domain-containing protein D1; swiprosin-2; Small Ca(2+) binding adaptor proteins of the EF hand family play important roles in neuronal and immune cell Ca(2+) signaling. Swiprosin-1/EFhd2 (EFhd2) and Swiprosin-2/EFhd1 (EFhd1) are conserved and very homologous Ca(2+) binding adaptor proteins of the EF hand f…	signal transducer	not bound	not bound	16.4815	53.3656	3.15983	7.26976e-07	10.8598	22.1032	55.1688	51.5624	5.62168	1.80318
Gimap4	GTPase, IMAP family member 4; Ian-1, Ian1, Imap4; GTPase IMAP family member 4; immune associated nucleotide 1; immunity-associated protein 4; Gimap4, a member of the newly identified GTPase of the immunity-associated protein family (Gimap), is strongly induced by the pre-T-cell receptor in precursor T lymphocytes, transiently shut off in double-positive thymocytes, and reappears after TCR-mediate…	signal transducer	not bound	not bound	74.4719	239.933	3.14222	2.63575e-08	63.4033	85.5404	248.325	231.54	11.0686	8.39243
S1pr3	sphingosine-1-phosphate receptor 3; EDG-3, EDG3, LPB3, S1P3; phingosine-1-phosphate (S1P) helps mediate lymphocyte egress from lymph nodes, yet many mechanistic questions remain. Here, we show the presence of B lymphocyte egress sites located in the lymph node cortex close to lymph node follicles. B cells exited lymph nodes by squeezing through apparent portals in the lymphatic endothelium of the…	surface receptor	bound	bound	0.566669	7.48079	12.9552	7.43421e-31	0.432697	0.700641	8.21311	6.74847	0.133972	0.73232	no peak	TSS
Rtn4rl2	reticulon 4 receptor-like 2; Ng, Ngr, Ngr2, Ngrh1, Ngrl3; In the adult mammalian CNS, chondroitin sulfate proteoglycans (CSPGs) and myelin-associated inhibitors (MAIs) stabilize neuronal structure and restrict compensatory sprouting following injury. The Nogo receptor family members NgR1 and NgR2 bind to MAIs and have been implicated in neuronal inhibition. Nogo receptor is involved in the adhesi…	surface receptor	not bound	bound	2.34451	13.7259	5.72475	0.000210535	1.30861	3.38041	14.9489	12.5028	1.0359	1.22301	no peak	TSS + Gene body
Cd244a	CD244 molecule A; 2B4, C9.1, Cd244, Ly90, NAIL, NKR2B4, Nm, Nmrk, SLAMF4; SLAM family receptors distinguish hematopoietic stem and progenitor cells and reveal endothelial niches for stem cells. Cell surface receptors of the SLAM family, including CD150, CD244, and CD48, were differentially expressed among functionally distinct progenitors. HSCs were highly purified as CD150(+)CD244(-)CD48(-) cell…	surface receptor	not bound	bound	4.9532	23.2302	4.57807	6.24623e-24	4.22592	5.68049	25.2158	21.2445	0.727287	1.98566	no peak	TSS
Gpr174	G protein-coupled receptor 174; FKSG79, GPCR17, LYPSR3; A GPR174-CCL21 module imparts sexual dimorphism to humoral immunity; By identifying GPR174 as a receptor for CCL21 and demonstrating its sex-dependent control of B-cell positioning and participation in germinal centres, we have revealed a mechanism by which B-cell physiology is fine-tuned to impart sexual dimorphism to humoral immunity.	surface receptor	bound	not bound	2.33668	9.46359	3.95307	2.52319e-06	1.9353	2.73806	9.7736	9.15358	0.401379	0.310011
Sell	selectin L; CD62L, LAM1, LECAM1, LEU8, LNHR, LSEL, LYAM1, PLNHR, TQ1; L-selectin, also known as CD62L, is a cell adhesion molecule found on leukocytes and the preimplantation embryo. It belongs to the selectin family of proteins, which recognize sialylated carbohydrate groups. It is cleaved by ADAM17.	surface receptor	bound	bound	175.891	677.855	3.76038	1.17513e-33	190.532	161.25	696.143	659.567	14.6408	18.288	Gene body	Gene body
Cmklr1	chemokine-like receptor 1 ; ChemR23, DEZ, Gpcr27, mcmklr1; chemerin and its three receptors chemokine-like receptor 1 (CMKLR1), G-protein coupled receptor 1 (GPR1) and chemokine (C-C motif) receptor-like 2 (CCRL2). Consequences of ChemR23 heteromerization with the chemokine receptors CXCR4 and CCR7.	surface receptor	bound	bound	1.67041	6.23233	3.63165	2.18131e-08	1.92666	1.41416	6.39293	6.07174	0.256247	0.160594	Gene body	Gene body
Il2ra	interleukin 2 receptor subunit alpha; CD25, I, Il2r, Ly-4, Ly-43; involved in IL-2 signaling	surface receptor	bound	bound	9.78224	31.5118	3.13117	0.0229118	13.0152	6.54925	41.9416	21.082	3.23299	10.4298	Gene body	Gene body
Cd247	CD247 molecule; CD3-ZETA, CD3H, CD3Q, CD3Z, IMD25, T3Z, TCRZ 186780; Cd3-eta, Cd3-zeta, Cd3h, Cd3z, Cd3zeta, T3z, Tcrk, Tcrz; The CD3 ? chain (CD247), a gene involved in T-cell signaling, has been shown to associate with blood pressure in human genetic studies.	surface receptor	bound	bound	1.55474	4.78316	3.00622	3.0928e-07	1.3423	1.76719	5.06762	4.4987	0.212446	0.284457	Gene body	Gene body
Ell3	elongation factor RNA polymerase II-like 3; ELL3 can also increase the catalytic rate of transcription elongation by RNA polymerase I.; Selective expression of the transcription elongation factor ELL3 in B cells prior to ELL2 drives proliferation and survival.	transcription regulator	bound	bound	6.52488	25.958	3.87446	1.50716e-07	5.49465	7.55511	31.7774	20.1387	1.03023	5.81937	TSS + Gene body	TSS
Epas1	Endothelial PAS domain protein 1; HIF-2alpha, HIF2A, HLF, HRF, MOP2, bHLHe73; The endothelial PAS domain protein 1 (HIF-2a) is a master regulator of cellular responses to oxygen deprival with a critical role in mediating the angiogenic switch in solid tumors. Tumor suppressor (GeneCards).	transcription regulator	bound	bound	2.03987	7.63655	3.64821	1.21334e-12	2.10799	1.97175	8.35656	6.91653	0.0681209	0.720019	TSS	TSS
Esrrb	estrogen related receptor, beta; ER, Err2, Errb, Est, Estrrb, Nr3b2. Esrrb, an estrogen-related receptor involved in early development, pluripotency, and reprogramming. Estrogen-related receptor b (Esrrb) is part of a family of three orphan nuclear receptors with broad expression profiles and a generic function in regulating energy metabolism in mammals. However, Esrrb performs specific functions…	transcription regulator	bound	bound	2.07775	7.08901	3.32364	1.2559e-06	2.3948	1.76069	7.55016	6.62787	0.317059	0.461147	Gene body	Gene body
Slc9a2	solute carrier family 9 (sodium/hydrogen exchanger), member 2; NHE2; Na(+)/H(+) exchangers (NHEs) play important roles in regulating internal pH (pHi), cell volume and neutral Na(+) absorption in the human intestine. Earlier studies have shown that low extracellular pH (pHe) and metabolic acidosis increases the expression and function of NHE1-3 genes. the acid-dependent NHE2 stimulation is implem…	transporter	not bound	bound	0.387404	6.12216	15.5873	1.20976e-23	0.267442	0.507365	6.08344	6.16088	0.119961	0.0387215	no peak	TSS
Cacna1h	calcium voltage-gated channel subunit alpha1 H; CACNA1HB, Cav3.2, ECA6, EIG6, HALD4; Somatic CACNA1H Mutation As a Cause of Aldosterone-Producing Adenoma. The CACNA1H gene mutations encoding the α1H subunit of Cav3.2 T-type calcium channels have been associated with generalized epilepsy.	transporter	not bound	bound	1.25749	12.6398	9.79985	2.41121e-25	0.899556	1.61542	15.4606	9.81911	0.357933	2.82073	no peak	TSS
Slc5a9	solute carrier family 5 (sodium/glucose cotransporter), member 9; SGLT4; SLC5A9/SGLT4, a new Na+-dependent glucose transporter, is an essential transporter for mannose, 1,5-anhydro-D-glucitol, and fructose.	transporter	not bound	not bound	2.59227	17.3139	6.52887	3.37132e-13	1.4339	3.75065	17.799	16.8288	1.15837	0.485098
Tmem200b	transmembrane protein 200B; TTMB, EG623230; no literature	unknown	not bound	not bound	0.196278	6.10733	30.5459	7.51636e-10	0.157357	0.235199	7.33607	4.87859	0.0389212	1.22874
Gm14164	predicted gene 14164; no literature	unknown	bound	bound	0.385966	4.4845	11.5084	0.0201069	0.287871	0.484061	0.21569	8.75331	0.0980951	4.26881	TSS + Gene body	TSS + Gene body
Hsbp1l1	heat shock factor binding protein 1-like 1; no literature	unknown	not bound	not bound	1.43795	5.14061	3.50612	0.0076218	1.20435	1.67155	4.06783	6.21339	0.233598	1.07278
Ypel2	yippee like 2; FKSG4; no literature	unknown	bound	bound	12.6786	39.2365	3.01653	6.65607e-14	14.1169	11.2403	42.5138	35.9593	1.43826	3.27722	TSS	TSS
