# Supplementary material for: Biallelic PAX5 mutations cause hypogammaglobulinemia, sensorimotor deficits, and autism spectrum disorder
Source: J Exp Med. 2022 Aug 10;219(9):e20220498. doi: 10.1084/jem.20220498 (PMC9372349; doi:10.1084/jem.20220498)
Supplement: Table S4 — shows Pax5-activated genes identified by RNA-seq comparison of Pax5+/+ and Pax5+/− pro-B cells. [file JEM_20220498_TableS4.xlsx]

## Sheet: Activated genes
Table S4: Pax5-activated genes identified by RNA-seq comparison of Pax5(+/+) and Pax5(+/–) pro-B cells
Gene	Gene description	Functional annotation	Pax5 binding	Average TPM	Average TPM	Fold activated	TPM (Exp. 1)	TPM (Exp. 2)	TPM (Exp. 1)	TPM (Exp. 2)	SEM (TPM)	SEM (TPM)
			Pax5(+/+)	Pax5(+/+)	Pax5(+/–)	(+/+) / (+/–)	Pax5(+/+)	Pax5(+/+)	Pax5(+/–)	Pax5(+/–)	Pax5(+/+)	Pax5(+/–)
Col5a3	collagen, type V, alpha 3; The a3(V) chain is poorly characterized among type V collagen chains. Pro-a3(V) collagen is expressed in newly synthesized bone as well as in the superficial fascia of developing muscle. The matrix containing the pro-a3(V) chain may therefore be needed for the initiation of wound healing.	other	not bound	10.358	0.102505	-102.76	10.3698	10.3462	0.120512	0.0844975	0.0117776	0.0180074
Hdac11	histone deacetylase 11; HD11; Histone deacetylase 11: A novel epigenetic regulator of myeloid derived suppressor cell expansion and function. Divergent roles of histone deacetylase 6 (HDAC6) and histone deacetylase 11 (HDAC11) on the transcriptional regulation of IL10 in antigen presenting cells.	transcription regulator	bound	44.6673	6.05996	-7.50348	40.6264	48.7081	5.37514	6.74478	4.04089	0.68482
Enpep	glutamyl aminopeptidase (aminopeptidase A); BP1, APA, Bp-1/6C3, Ly-51, Ly51, CD249, gp160; While mice homozygous for the BP-1 mutation did not express detectable BP-1 protein or enzyme activity, they developed normally, generated normal numbers of T and B cells, exhibited integrity of Ab responses to both thymus-dependent and -independent Ags, and produced normal serum Ig levels. Phenotypic analy…	surface receptor	bound	19.2378	2.61922	-7.47471	22.644	15.8317	2.36305	2.87539	3.40617	0.256172
Rd3l	retinal degeneration 3-like; TDRD9-AS1, TDRD9AS1;	unknown	not bound	8.89816	1.25915	-7.18149	6.89324	10.9031	1.45185	1.06644	2.00492	0.192703
Phyhip	phytanoyl-CoA hydroxylase interacting protein; DYRK1AP3, PAHX-AP, PAHXAP1, Lnap1ip; Dual-specificity tyrosine-phosphorylated and regulated kinase 1A (DYRK1A) interacts with the phytanoyl-CoA alpha-hydroxylase associated protein 1 (PAHX-AP1), a brain specific protein.	other	not bound	4.68806	0.687396	-6.94925	4.14823	5.22789	0.475378	0.899414	0.539832	0.212018
Crhbp	corticotropin releasing hormone binding protein; CRF-binding protein; CRH-BP; corticotropin releasing hormone-binding protein; corticotropin-releasing factor-binding protein; corticotropin-releasing hormone-binding protein; no literature about lymphocytes corticotropin releasing hormone binding protein	secreted	bound	9.2747	1.9955	-4.73009	7.0962	11.4532	1.79652	2.19448	2.1785	0.198982
Speer2	spermatogenesis associated glutamate (E)-rich protein 4a; no literature	unknown	bound	38.9681	9.69255	-4.08903	31.1735	46.7627	9.94833	9.43677	7.79461	0.255776
Camk1g	calcium/calmodulin-dependent protein kinase I gamma; CLICK3, CLICKIII, VWS1, CaMKIgamma; Ca(2+) signaling plays a central role in activity-dependent regulation of dendritic arborization, but key molecular mechanisms downstream of calcium elevation remain poorly understood. Here we show that the C-terminal region of the Ca(2+)/calmodulin-dependent protein kinase CLICK-III (CL3)/CaMKIgamma, a membr…	signal transducer	bound	24.6562	7.94862	-3.15523	23.172	26.1404	8.13742	7.75982	1.48418	0.1888
Itgb4	integrin, beta 4; CD104; SYK interaction with ITGbeta4 suppressed by Epstein-Barr virus LMP2A modulates migration and invasion of nasopharyngeal carcinoma cells.	surface receptor	bound	4.98314	1.61323	-3.14222	4.50798	5.45831	1.588	1.63846	0.475167	0.0252264
Dnase1l3	deoxyribonuclease I-like 3; DNasegamma, Dhp2, Lsd; Apoptotic DNA fragmentation may be a cooperative activity between caspase-activated deoxyribonuclease and the poly(ADP-ribose) polymerase-regulated DNAS1L3, an endoplasmic reticulum-localized endonuclease that translocates to the nucleus during apoptosis. Loss-of-function variant in DNASE1L3 causes a familial form of systemic lupus erythematosus.…	other	bound	9.12463	3.08857	-3.00216	7.38218	10.8671	3.62411	2.55302	1.74245	0.535545

## Sheet: Repressed genes
Table S4: Pax5-repressed genes identified by RNA-seq comparison of Pax5(+/+) and Pax5(+/–) pro-B cells
Gene	Gene description	Functional annotation	Pax5 binding	Average TPM	Average TPM	Fold repressed	TPM (Exp. 1)	TPM (Exp. 2)	TPM (Exp. 1)	TPM (Exp. 2)	SEM (TPM)	SEM (TPM)
			Pax5(+/+)	Pax5(+/+)	Pax5(+/–)	(+/–) / +/+)	Pax5(+/+)	Pax5(+/+)	Pax5(+/–)	Pax5(+/–)	Pax5(+/+)	Pax5(+/–)
Myl10	myosin, light chain 10, regulatory; PLRLC;	cytoskeleton	bound	35.2673	159.771	4.44719	40.3064	30.2282	129.153	190.389	5.03909	30.6178
Dgkeos	diacylglycerol kinase, epsilon, opposite strand	unknown	bound	7.13156	23.8899	3.29098	6.62602	7.63711	19.7057	28.0741	0.505541	4.18422
Ly6a	lymphocyte antigen 6 complex, locus A; Ly-6A.2, Ly-6A/E, Ly-6E.1, Sca-1, Sca1, TAP; Ly-6A/Stem cell antigen-1 (Ly-6A/Sca-1) is a glycosylphosphatidylinositol-anchored protein expressed on many cell types including hematopoietic stem cells (HSCs) and early lymphoid-specific progenitors. Ly-6A/Sca-1/Sca-1-/- mice have significantly elevated serum levels of IgA with lambda light chains compared to w…	surface receptor	not bound	10.7935	34.8108	3.16086	11.618	9.96898	20.2888	49.3329	0.824528	14.522
Iigp1	interferon-inducible GTPase 1; Ifgga1, Iigp, Irga6; The immunity-related GTPases (IRGs) constitute a powerful cell-autonomous resistance system against several intracellular pathogens. Irga6 is a dynamin-like protein that oligomerizes at the parasitophorous vacuolar membrane (PVM) of Toxoplasma gondii leading to its vesiculation.	signal transducer	bound	1.65396	5.17782	3.06698	1.75974	1.54819	2.69422	7.66143	0.105775	2.48361
Clgn	calmegin, Cln, MEG 1 antigen; calnexin-T, molecular chaperone for membrane transport of target proteins	protein trafficking	bound	3.25399	10.0489	3.03059	3.58411	2.92388	8.23869	11.8592	0.330118	1.81026
