# Supplementary material for: Biallelic PAX5 mutations cause hypogammaglobulinemia, sensorimotor deficits, and autism spectrum disorder
Source: J Exp Med. 2022 Aug 10;219(9):e20220498. doi: 10.1084/jem.20220498 (PMC9372349; doi:10.1084/jem.20220498)
Supplement: Table S5 — shows Pax5-activated genes identified by comparison of Pax5+/+ and Pax5−/− pro-B cells; Pax5−/− = Vav-Cre Pax5fl/fl. [file JEM_20220498_TableS5.xlsx]

## Sheet: Activated
Table S5: Pax5-activated genes identified by comparison of Pax5(+/+) and Pax5(–/–) pro-B cells Pax5(–/–) = Vav-Cre Pax5(fl/fl)
Gene	Gene description	Functional annotation	Pax5 binding	Average TPM	Average TPM	Fold activated	Padj value	TPM (Exp. 1)	TPM (Exp. 2)	TPM (Exp. 1)	TPM (Exp. 2)	SEM (TPM)	SEM (TPM)	Pax5 binding
			Pax5(+/+)	Pax5(+/+)	Pax5(–/–)	(+/+) / (–/–)	(+/+) / (–/–)	Pax5(+/+)	Pax5(+/+)	Pax5(–/–)	Pax5(–/–)	Pax5(+/+)	Pax5(–/–)	Pax5(R31Q/–)
Cdc25b	cell division cycle 25B; Cell Division Cycle-25 (CDC25) plays an important role in transitions between cell-cycle phases by dephosphorylating and activating CDKs. CDC25B and CDC25C play a major role in G2/M progression, whereas CDC25A assists in G1/S transition	cell cycle	bound	591.306	13.8114	-39.9352	3.20179e-198	608.265	574.347	14.9334	12.6894	16.959	1.12203	bound
Cdkn1c	cyclin-dependent kinase inhibitor 1C (p57); CDK, CDKI, Ki, Kip2, p57(kip2), p57K, p57Kip2	cell cycle	bound	7.64262	0.818981	-8.84625	1.36113e-15	7.03056	8.25468	0.872701	0.765262	0.612064	0.0537198	bound
Ankle1	ankyrin repeat and LEM domain containing 1; ANKRD41, LEM3, LEMD6; Human ANKLE1 Is a Nuclease Specific for Branched DNA. LEM-3 has previously been shown to be located at the cell mid-body, and we show here that human ANKLE1 is a nuclease that cleaves a range of branched DNA species. It thus has the substrate selectivity consistent with an enzyme required to process a variety of unresolved and hemi…	cell cycle	not bound	40.3164	4.32045	-8.75779	3.42951e-58	36.3446	44.2882	3.56047	5.08042	3.97181	0.759974	bound
Cdkn2c	cyclin dependent kinase inhibitor 2C, INK, INK4c, p1, p18, p18-INK4c, p18-INK6, p18IN, p18INK4c	cell cycle	bound	99.9574	10.9197	-8.61102	2.60751e-54	118.108	81.8072	9.55781	12.2816	18.1502	1.3619	bound
Nusap1	nucleolar and spindle associated protein 1; ANKT, AW547774, BB165529, BM037, LNP, N, NuSAP, Q0310, SAPL; Nucleolar-spindle associated protein (NuSAP) is an important mitotic regulator. The activity of NuSAP is essential for a variety of cellular events that occur during mitosis starting from spindle assembly to cytokinesis. In addition to playing crucial roles during mitosis, NuSAP has been in th…	cell cycle	bound	125.451	13.8966	-8.45156	6.3454e-30	168.142	82.7602	13.4721	14.3211	42.6909	0.424495	bound
Prc1	protein regulator of cytokinesis 1; ASE1; TSHZ2 nucleated a multiprotein complex containing PRC1/Ase1, cyclin B1, and additional proteins that regulate cytokinesis. TSHZ2 increased the inhibitory phosphorylation of PRC1, a key driver of mitosis, mediated by cyclin-dependent kinases.	cell cycle	bound	102.15	11.4687	-8.32804	1.21728e-41	126.14	78.1591	11.5677	11.3697	23.9907	0.0989847	bound
Spc25	SPC25, NDC80 kinetochore complex component; SPBC25, hSpc25; Perturbation of Spc25 expression affects meiotic spindle organization, chromosome alignment and spindle assembly checkpoint in mouse oocytes. Spc25 is required for chromosome alignment, spindle formation, and proper spindle checkpoint signaling during meiosis.	cell cycle	bound	65.4893	7.79796	-7.90858	4.79178e-37	78.4384	52.5402	6.31859	9.27734	12.9491	1.47938	bound
Ccna2	cyclin A2; Cyclin A2 regulates erythrocyte morphology and numbers.	cell cycle	bound	200.387	26.2799	-7.19548	6.40905e-55	230.309	170.465	22.2066	30.3533	29.9217	4.07337	bound
Pbk	PDZ binding kinase; CT84, HEL164, Nori-3, SPK, TOPK; T-lymphokine-activated killer cell-originated protein kinase (TOPK, also known as PDZ-binding kinase or PBK) plays a crucial role in cell cycle regulation and mitotic progression.	cell cycle	not bound	128.564	17.7266	-6.88378	2.10103e-31	152.102	105.026	12.5374	22.9159	23.5378	5.18927	not bound
Gpsm2	G protein signaling modulator 2; CMCS, DFNB82, LGN, PINS; G-protein-signaling modulator 2 (GPSM2) belongs to a protein family that regulates activation of G proteins and plays an important role in mitotic spindle orientation. GPSM2 (G protein signaling modulator 2) was reported to be involved in the cell division of breast cancer cells.	cell cycle	bound	21.0398	2.91752	-6.73773	1.44888e-20	26.9062	15.1735	3.25832	2.57672	5.86634	0.340802	bound
Cenpl	centromere protein L; CENP-L;	cell cycle	bound	25.5704	4.01286	-5.98654	1.55486e-27	29.6395	21.5014	3.76047	4.26526	4.06909	0.252396	bound
Cdkn2d	cyclin dependent kinase inhibitor 2D; INK, INK4d, p1, p19, p19IN, p19INK4d	cell cycle	bound	225.732	35.4987	-5.95579	3.32977e-51	254.451	197.013	35.1674	35.83	28.7192	0.331318	bound
Plk1	polo like kinase 1	cell cycle	bound	171.294	27.079	-5.86595	6.00604e-29	201.233	141.355	30.6645	23.4936	29.9392	3.58543	bound
Iqgap3	IQ motif containing GTPase activating protein 3; IQGAP3, a YAP Target, Is Required for Proper Cell-Cycle Progression and Genome Stability. IQGAP3 knockdown resulted in an increased percentage of HeLa cells in S phase, delayed progression through mitosis, and caused multipolar spindle formation and consequentially aneuploidy. Protein-protein interaction studies revealed that IQGAP3 interacts with …	cell cycle	bound	26.3517	4.31642	-5.70036	4.80928e-37	27.3842	25.3191	4.8301	3.80275	1.03251	0.513677	bound
Ccnb1	cyclin B1; Ccnb1-r-rs1, Ccnb1-rs13, CycB1, Cycb-4, Cycb-5, Cycb1-rs1, Ccnb1; One autoinhibitory loop is oriented by CDK1-cyclin B1 to block the catalytic sites of both separase and CDK1(9,10).	cell cycle	bound	62.7494	11.9755	-4.96703	5.98247e-15	83.0296	42.4692	9.03955	14.9115	20.2802	2.93597	bound
Cenpf	centromere protein F; CENF, Lek, Lek1, PRO1779, mi, mitosin, CILD31, PRO1779, STROMS, hcp-1; Centromere protein F (CENPF), a member of centromere proteins and a transient kinetochore protein, regulates various cellular processes such as cell migration and mitosis	cell cycle	bound	30.6345	6.07609	-4.76647	2.99653e-18	39.1927	22.0764	4.9748	7.17738	8.55812	1.10129	bound
Ttk	TTK protein kinase; Esk1, Mp, Mps1, PYT, esk; Mps1 promotes poleward chromosome movements in meiotic prometaphase. The conserved kinase, Mps1, is essential for the bivalents to be pulled by microtubules across the spindle in prometaphase. Here we show that MPS1 is needed for efficient triggering of the migration of microtubule-attached kinetochores toward the poles and promotes microtubule depoly…	cell cycle	bound	32.2679	6.41888	-4.73834	1.16675e-22	39.0537	25.4822	5.27731	7.56044	6.78574	1.14156	bound
Aurka	aurora kinase A; AI, AIRK1, ARK-1, AU019385, AW539821, Ar, Ark1, Au, Aurora-A, Ayk, Ayk1, I, IA, IAK, IAK1, Stk, Stk6; AURKA is a serine/threonine kinase involved in a number of central biological processes, such as the G2/M transition, mitotic spindle assembly, and DNA replication. This review introduces synthetic lethal interactions between AURKA and its tumor suppre	cell cycle	not bound	101.196	20.1553	-4.68808	1.67653e-21	125.018	77.3743	20.7463	19.5643	23.8217	0.590973	bound
Ccne2	cyclin E2; E-type cyclins, collectively called cyclin E, represent key components of the core cell cycle machinery. In mammalian cells, two E-type cyclins, E1 and E2, activate cyclin-dependent kinase 2 (CDK2) and drive cell cycle progression	cell cycle	bound	36.5669	7.44278	-4.65942	3.13463e-18	43.1381	29.9958	5.32523	9.56034	6.57118	2.11755	bound
Hmmr	hyaluronan mediated motility receptor; The nonmotor adaptor HMMR dampens Eg5-mediated forces to preserve the kinetics and integrity of chromosome segregation	cell cycle	bound	33.2525	6.75609	-4.62397	1.42247e-17	42.4659	24.0391	6.18944	7.32275	9.21338	0.566654	bound
Cep164	centrosomal protein 164kDa; NPHP15; Centrosome forms the backbone of cell cycle progression mechanism. Nephronophthisis-associated CEP164 regulates cell cycle progression, apoptosis and epithelial-to-mesenchymal transition.centrosomal protein 164 (CEP164) regulates both cilia and the DNA damage response in the autosomal recessive polycystic kidney disease nephronophthisis.This study reveals a nov…	cell cycle	bound	105.933	22.7779	-4.34115	6.21234e-28	88.2051	123.661	23.3998	22.1561	17.728	0.621866	bound
Cdk1	cyclin dependent kinase 1; CDC2, CDC28A, P34CDC2	cell cycle	bound	64.2161	14.1866	-4.23777	7.18068e-18	82.2363	46.1959	13.7769	14.5963	18.0202	0.409711	bound
Aurkb	aurora kinase B; Aik2, Aim1, Ark2, AurB, IPL1, STK-1, Stk12, Stk5; The Aurora kinases, which include Aurora A (AURKA), Aurora B (AURKB) and Aurora C (AURKC), are serine/threonine kinases required for the control of mitosis (AURKA and AURKB) and meiosis (AURKC).	cell cycle	not bound	221.089	50.8451	-4.06957	2.00224e-31	251.673	190.505	49.9735	51.7168	30.5842	0.87167	bound
Cdca3	cell division cycle associated 3; GRCC8, TOME-1, TOME1; CDCA3 mediates p21-dependent proliferation by regulating E2F1 expression in colorectal cancer. verexpression of cell cycle regulator CDCA3 promotes oral cancer progression by enhancing cell proliferation with prevention of G1 phase arrest	cell cycle	bound	303.101	70.3044	-4.00409	3.90629e-25	334.814	271.388	77.4499	63.159	31.7128	7.14546	bound
Cdca2	cell division cycle associated 2; Repo-man: Repo-man at the intersection of chromatin remodelling, DNA repair, nuclear envelope organization, and cancer progression. CDCA2 promotes proliferation and migration of melanoma by upregulating CCAD1.	cell cycle	bound	52.2077	12.3357	-3.96095	1.38267e-18	64.5677	39.8477	12.1447	12.5267	12.36	0.19097	bound
Nek2	NIMA related kinase 2; HsPK21A, NLK1, PPP1R111, RP67, NEK2; Mitotic kinases as drivers of the epithelial-to-mesenchymal transition and as therapeutic targets against breast cancers. The Nek2 and Plk4 kinases serve as crucial regulators of mitotic processes such as the centrosome duplication cycle and spindle assembly. Deregulation of these processes can trigger chromosome instability and aneuploi…	cell cycle	not bound	74.4503	17.8115	-3.90206	1.67616e-16	93.6176	55.2829	18.1799	17.4431	19.1674	0.36841	bound
Pimreg	PICALM interacting mitotic regulator; CA, CATS, Fam6, Fam64a; Overexpression of PIMREG promotes breast cancer aggressiveness via constitutive activation of NF-κB signaling.	cell cycle	bound	135.275	32.5986	-3.87597	1.01309e-28	147.298	123.251	34.2058	30.9914	12.0231	1.60721	bound
Bub1	BUB1 mitotic checkpoint serine/threonine kinase	cell cycle	not bound	33.1453	8.40499	-3.76942	3.34794e-12	38.3738	27.9168	5.24097	11.569	5.22847	3.16403	bound
Tpx2	TPX2 microtubule nucleation factor; DI, DIL2, REP, REPP86, p10, p100; Interaction of spindle assembly factor TPX2 with importins-α/β inhibit protein phase separation. The microtubule-based mitotic spindle is responsible for equally partitioning the genome during each cell division, and its assembly is executed via several microtubule nucleation pathways. Targeting Protein for XKlp2 (TPX2) stimula…	cell cycle	bound	110.976	28.6651	-3.63966	5.17655e-19	135.472	86.4798	25.9911	31.3392	24.4959	2.67406	bound
Cep55	centrosomal protein 55; MARCH, URCC6; CEP55 is a mitotic phosphoprotein that plays a key role in cytokinesis, the final stage of cell division.	cell cycle	bound	47.3219	12.3402	-3.61902	2.67814e-16	57.3807	37.2631	10.2204	14.46	10.0588	2.11977	bound
Cdkn3	cyclin-dependent kinase inhibitor 3; CDI1, CIP2, KAP, KAP1;	cell cycle	bound	92.1942	24.8266	-3.483	1.18561e-16	106.859	77.5297	24.5359	25.1173	14.6645	0.290701	bound
Mastl	microtubule associated serine/threonine kinase like; GW, GWL, MAST-L, THC2; MASTL (Greatwall in Xenopus and Drosophila), a serine/threonine kinase controls the final G2/M checkpoint and prevents premature entry of cells into mitosis.	cell cycle	bound	6.57173	1.79628	-3.44186	1.7028e-10	7.15199	5.99147	1.37153	2.22102	0.58026	0.424745	bound
Ccng2	cyclin G2; Cyclin G2 (CCNG2) is an atypical cyclin that inhibits cell cycle progression and is often dysregulated in human cancers. CCNG2 inhibited the migration, invasion, and endothelial-like network formation of human trophoblast cell line HTR8/Svneo.	cell cycle	bound	128.351	35.5596	-3.40669	3.28309e-17	154.409	102.294	30.0599	41.0593	26.0577	5.49973	bound
Spag5	sperm associated antigen 5; Deepe, Deepest, MAP1, MAP126, Ma, Mastrin; Aberrant transcriptional and post-transcriptional regulation of SPAG5, a YAP-TAZ-TEAD downstream effector, fuels breast cancer cell proliferation. This gene encodes a protein associated with the mitotic spindle apparatus. The encoded protein may be involved in the functional and dynamic regulation of mitotic spindles. Sperm-as…	cell cycle	bound	76.0673	21.1466	-3.3641	3.79891e-17	91.6342	60.5005	20.9635	21.3298	15.5668	0.183107	bound
Btg1	B-cell translocation gene 1, anti-proliferative; BTG1, which belongs to the BTG/Tob family, regulates cell cycle progression in a variety of cell types and appears to play roles in inhibiting proliferation, promoting apoptosis and stimulating cellular differentiation in multiple cell types. BTG1 inhibits breast cancer cell growth through induction of cell cycle arrest and apoptosis. We found that…	cell cycle	bound	135.054	38.4526	-3.31944	5.66608e-22	138.755	131.354	32.1097	44.7955	3.70056	6.34293	bound
Gas2l3	growth arrest-specific 2 like 3; G2L3, Gm240; Growth arrest-specific 2-like 3 (Gas2l3) is a newly discovered cell cycle protein and a cytoskeleton orchestrator that binds both actin filament and microtubule networks. Studies of cultured mammalian cells established Gas2l3 as a regulator of the cell division process, in particular cytokinesis and cell abscission. At the tissue level, gas2l3 downreg…	cell cycle	bound	29.7675	8.51669	-3.29881	6.9722e-21	33.0333	26.5017	7.0914	9.94199	3.26578	1.42529	bound
Cdc25c	cell division cycle 25C; Cell Division Cycle-25 (CDC25) plays an important role in transitions between cell-cycle phases by dephosphorylating and activating CDKs. CDC25B and CDC25C play a major role in G2/M progression, whereas CDC25A assists in G1/S transition	cell cycle	bound	21.7672	6.224	-3.27614	6.85541e-12	23.9656	19.5689	6.8754	5.57261	2.19834	0.651395	bound
Cenpi	centromere protein I; CENP-I, FSHPRH1, LRPR1, Fshp, Fshprh1; As a core component of inner kinetochore, CENP-I plays important functions to mediate kinetochore assembly and supports the faithful chromosome segregation.	cell cycle	bound	13.7848	4.00357	-3.25414	5.03178e-11	15.7655	11.8041	2.88927	5.11787	1.98073	1.1143	bound
Espl1	extra spindle pole bodies like 1, separase; Ce, Cerp, ES, ESP1, PR, PRCE, S, SSE, se, ESP1, SEPA; Biology and insights into the role of cohesin protease separase in human malignancies. Separase, an enzyme that resolves sister chromatid cohesion during the metaphase-to-anaphase transition, plays a pivotal role in chromosomal segregation and cell division. Separase protein, encoded by the extra spi…	cell cycle	bound	55.6626	16.2357	-3.20977	1.03993e-22	62.1408	49.1843	15.8698	16.6016	6.47823	0.365899	bound
Haspin	histone H3 associated protein kinase; Gsg, Gsg2; Haspin is a serine/threonine kinase that associates with chromosome and phosphorylates threonine 3 of histone 3 during mitosis. Role of Aurora B and Haspin kinases in the metaphase Topoisomerase II checkpoint. Phosphorylation of histone H3 by Haspin regulates chromosome alignment and segregation during mitosis in maize. Phosphorylation of histone H…	cell cycle	bound	26.9544	8.02384	-3.16318	6.01932e-18	29.0915	24.8173	6.63203	9.41566	2.13715	1.39181	bound
Cdkn1b	cyclin dependent kinase inhibitor 1B; Kip1, p2, p27, p27K, p27Kip1	cell cycle	bound	268.243	81.2554	-3.12417	1.5038e-22	246.654	289.833	66.4069	96.1039	21.5899	14.8485	bound
Lrr1	leucine rich repeat protein 1; CUL2 LRR1 , TRAIP and p97 control CMG helicase disassembly in the mammalian cell cycle	cell cycle	not bound	22.5411	6.98601	-3.03728	1.7195e-09	25.6266	19.4556	5.63801	8.33401	3.08551	1.348	bound
Cnn1	calponin 1; CN, CnnI; HEL-S-14, SMCC, Sm-Calp 600; Calponin is a calcium binding protein. Calponin tonically inhibits the ATPase activity of myosin in smooth muscle. Phosphorylation of calponin by a protein kinase, which is dependent upon calcium binding to calmodulin, releases the calponin's inhibition of the smooth muscle ATPase. Calponin1 inhibits dilated cardiomyopathy development in mice thr…	cytoskeleton	bound	15.4645	0.0712315	-178.176	4.07898e-21	14.1043	16.8247	0	0.142463	1.36018	0.0712315	bound
Bfsp2	beaded filament structural protein 2, phakinin; CP4, CP47, CP49, LIFL-L; Bfsp2 mutation found in mouse 129 strains causes the loss of CP49 and induces vimentin-dependent changes in the lens fibre cell cytoskeleton.	cytoskeleton	bound	282.831	9.18518	-28.8704	1.30971e-132	277.998	287.663	10.6149	7.75545	4.83284	1.42973	bound
Myo1e	myosin IE; actin-dependent motor protein myosin 1E (Myo1E). Myo1e modulates the recruitment of activated B cells to inguinal lymph nodes. critical role of Myo1e in the mechanism of B-cell adhesion and migration.	cytoskeleton	bound	10.2184	0.58551	-16.3133	1.75974e-39	10.465	9.97171	0.483948	0.687073	0.246647	0.101562	bound
Pfn2	profilin 2; PFL, Pfn; The two major isoforms of the profilin (Pfn) family of proteins in mammals are Pfn1 and Pfn2. Pfn1 is a universal actin cytoskeletal regulator, while Pfn2 is an actin binding protein and mediator of synapse architecture, specific to neural tissues.	cytoskeleton	bound	4.19853	0.365422	-10.8091	7.23278e-08	5.0871	3.30996	0.345472	0.385373	0.888566	0.0199506	not bound
Gsn	gelsolin	cytoskeleton	bound	321.909	38.67	-7.76491	8.2638e-77	345.168	298.649	40.1931	37.147	23.2597	1.52302	bound
Mybpc2	myosin binding protein C, fast type; MYBPC, MYBPCF; A frameshift deletion mutation in the cardiac myosin-binding protein C gene associated with dilated phase of hypertrophic cardiomyopathy and dilated cardiomyopathy.	cytoskeleton	not bound	15.2299	1.89887	-7.51589	2.32873e-33	15.1889	15.2709	1.513	2.28474	0.0410168	0.38587	bound
Kif19a	kinesin family member 19A; KIF 19A, KIF19A; KIF19A is a microtubule-depolymerizing kinesin for ciliary length control. KIF19A had ATP-dependent microtubule-depolymerizing activity mainly at the plus end of microtubules.	cytoskeleton	bound	16.5583	2.62699	-5.88705	5.91594e-14	13.1244	19.9923	2.90397	2.35002	3.43395	0.276976	bound
Sgce	sarcoglycan, epsilon; DYT11, ESG, epsilon-SG; In the combined forms, dystonia is accompanied by parkinsonism (GCH1/DYT5a; TH/DYT5b; ATP1A3/DYT12; TAF1/DYT3) or myoclonus (SGCE/DYT11). Mutations in SGCE represent the major cause of the myoclonus-dystonia syndrome (DYT11), an autosomal dominant disorder of reduced penetrance. he SGCE gene encodes the epsilon member of the sarcoglycan family, transm…	cytoskeleton	bound	8.95806	1.55076	-5.37538	4.25408e-13	9.58129	8.33484	1.06339	2.03813	0.623228	0.487369	bound
Arhgap31	Rho GTPase activating protein 31; CdG, Cdgap, AOS1; CdGAP/ARHGAP31 is regulated by RSK phosphorylation and binding to 14-3-3β adaptor protein. Cdc42 GTPase-activating protein (CdGAP, also named ARHGAP31) is a negative regulator of the GTPases Rac1 and Cdc42. CdGAP is highly phosphorylated on serine and threonine residues in response to growth factors and is a substrate of ERK1/2 and GSK-3. Here, …	cytoskeleton	bound	13.7505	2.3997	-5.34502	2.05735e-27	13.4283	14.0727	2.80153	1.99787	0.322209	0.401833	bound
Prr11	proline rich 11; Proline-rich 11 (PRR11) drives F-actin assembly by recruiting the actin-related protein 2/3 complex in human non-small cell lung carcinoma. Cytoplasmic PRR11 is involved in F-actin polymerization and organization. PRR11 associates with and recruits the ARP2/3 complex, facilitates F-actin polymerization, and thereby disrupts the F-actin cytoskeleton, leading to abnormal nuclear la…	cytoskeleton	bound	35.7922	6.87743	-4.91674	6.82093e-22	42.9994	28.585	5.4705	8.28437	7.20721	1.40694	bound
Mtss1	metastasis suppressor 1; actin monomer-binding protein; metastasis suppressor protein 1; missing in metastasis protein	cytoskeleton	bound	182.184	39.4992	-4.31195	9.78271e-34	164.452	199.916	39.47	39.5285	17.7319	0.0292313	bound
Anln	anillin, actin binding protein; ANLN contributes to oral cancer progression and affects activation ofthe PI3K/mTOR signaling pathway.	cytoskeleton	bound	32.2469	7.11948	-4.25319	1.24003e-20	39.1576	25.3362	6.60208	7.63689	6.91071	0.517402	bound
Crybg1	crystallin beta-gamma domain containing 1; Ai, Aim1, ST4; AIM1 is an actin-binding protein that suppresses cell migration and micrometastatic dissemination	cytoskeleton	bound	16.7739	3.85843	-4.07714	1.48296e-30	18.3622	15.1857	3.80437	3.9125	1.58827	0.0540642	bound
Smtn	smoothelin smoothelin; smoothelins are actin-binding proteins that are abundantly expressed in healthy visceral (smoothelin-A) and vascular (smoothelin-B) smooth muscle	cytoskeleton	bound	183.229	43.2073	-3.96088	9.71167e-14	127.719	238.738	43.8898	42.5249	55.5097	0.682426	bound
Csrp2	cysteine and glycine rich protein 2; CRP2, LMO5, SmLIM, Cr, Crp2, Sm, SmLim ; Hypoxia promotes breast cancer cell invasion through HIF-1α-mediated up-regulation of the invadopodial actin bundling protein CSRP2. Invadopodia are actin-rich membrane protrusions that direct extracellular matrix proteolysis and facilitate tumour cell invasion. Here, we show that CSRP2, an invadopodial actin bundling p…	cytoskeleton	bound	194.5	49.8243	-3.65559	7.8986e-18	237.404	151.597	48.7813	50.8673	42.9033	1.04302	bound
Map7	microtubule associated protein 7; MAP7 interacts with RC3H1 and cooperatively regulate cell-cycle progression of cervical cancer cells via activating the NF-κB signaling	cytoskeleton	bound	84.66	21.8061	-3.65114	2.62818e-39	80.2191	89.101	19.7248	23.8875	4.44098	2.08138	not bound
Aspm	abnormal spindle microtubule assembly; ASP, Calmbp1, MCPH5, Sh, Sha1; Several factors, including the γ-tubulin ring complex, CAMSAP/Patronin, ASPM/Asp, SPIRAL2 (in plants) and the KANSL complex recognize microtubule minus ends and regulate their nucleation, stability and interactions with partners, such as microtubule severing enzymes, microtubule depolymerases and protein scaffolds.	cytoskeleton	bound	23.2876	6.2129	-3.53843	3.70571e-12	29.5349	17.0403	5.22415	7.20166	6.24727	0.988756	bound
Fry	FRY microtubule binding protein; Fry, RE-B, SS3-7, l(3)02240, yeti; no search possible	cytoskeleton	bound	6.42021	1.73119	-3.46954	9.49856e-17	6.36892	6.47149	1.88609	1.5763	0.0512818	0.154896	bound
Alpl	Apk2, alkaline phosphatase, liver/bone/kidney	metabolism	bound	95.6565	0.680994	-136.153	1.19167e-102	86.7281	104.585	0.888796	0.473192	8.92836	0.207802	bound
Ttll11	tubulin tyrosine ligase-like family, member 11; polyglutamylase; tubulin polyglutamylase TTLL11; addition of tyrosine, polyglycine, or polyglutamine to residues near the carboxyl terminus of tubulin.	metabolism	bound	28.3951	0.36034	-74.296	1.59508e-79	26.3703	30.4198	0.343662	0.377018	2.02476	0.0166779	bound
Gchfr	GTP cyclohydrolase I feedback regulator; GFRP, HsT16933, P35; GTP cyclohydrolase I (GTPCH) is the rate-limiting enzyme for biosynthesis of tetrahydrobiopterin (BH4), an obligate cofactor for NO synthases and aromatic amino acid hydroxylases. BH4 can limit its own synthesis by triggering decameric GTPCH to assemble in an inhibitory complex with two GTPCH feedback regulatory protein (GFRP) pentamer…	metabolism	bound	10.1805	0.158495	-70.6327	8.98986e-07	7.42588	12.935	0.31699	0	2.75457	0.158495	bound
Bcat1	branched chain amino-acid transaminase 1_ cytosolic branched chain amino-acid transaminase 1, cytosolic	metabolism	bound	24.8056	0.679641	-34.1572	7.12633e-143	25.4108	24.2005	0.590629	0.768653	0.605114	0.0890119	bound
Gpam	glycerol-3-phosphate acyltransferase_ mitochondrial glycerol-3-phosphate acyltransferase, mitochondrial	metabolism	bound	231.396	13.4241	-16.1248	1.11295e-164	243.132	219.661	13.4691	13.3791	11.7355	0.0450269	bound
Uchl1	ubiquitin carboxyl-terminal esterase L1 (ubiquitin thiolesterase); Loss of UCHL1 rescues the defects related to Parkinson's disease by suppressing glycolysis. The role of ubiquitin carboxyl-terminal hydrolase L1 (UCHL1; also called PARK5) in the pathogenesis of Parkinson's disease (PD) has been controversial. Here, we find that the loss of UCHL1 destabilizes pyruvate kinase (PKM) and mitigates th…	metabolism	bound	149.913	11.3736	-12.3809	1.30219e-62	127.618	172.208	10.7777	11.9696	22.2949	0.595954	bound
Mgst1	microsomal glutathione S-transferase 1; Microsomal glutathione transferase 1 (MGST1) is a membrane bound enzyme involved in the detoxification of reactive electrophiles and protection of membranes from oxidative stress. The enzyme displays an unusual and broad subcellular distribution with especially high levels in the endoplasmic reticulum (ER) and outer mitochondrial membrane (OMM).	metabolism	bound	49.1802	3.5594	-12.3739	0.000164975	60.8634	37.4971	5.96031	1.15849	11.6831	2.40091	not bound
Ephx1	epoxide hydrolase 1_ microsomal (xenobiotic)	metabolism	bound	25.351	2.10378	-11.4495	2.62095e-32	25.8265	24.8755	2.57976	1.6278	0.47552	0.47598	not bound
Cpm	carboxypeptidase M; Carboxypeptidase M: a biomarker for the discrimination of well-differentiated liposarcoma from lipoma. Furthermore, the present data offer CPM for the first time to be a novel marker and cellular player in lipid uptake and/or metabolism of activated macrophages by promoting foam cell formation.	metabolism	bound	49.9377	4.20267	-11.1963	2.19257e-39	63.3112	36.5641	3.56938	4.83596	13.3736	0.633288	bound
Pipox	pipecolic acid oxidase; LPIPOX, Pso; Evidence for Pipecolate Oxidase in Mediating Protection Against Hydrogen Peroxide Stress	metabolism	bound	9.56264	0.843984	-10.6126	1.90507e-15	10.8154	8.30987	0.730559	0.957409	1.25277	0.113425	bound
Tpst1	tyrosylprotein sulfotransferase 1	metabolism	bound	33.5267	3.30552	-9.57315	6.5121e-53	31.5611	35.4922	3.50286	3.10819	1.96554	0.197338	bound
Gmpr	guanosine monophosphate reductase; GMPR 11, GMPR; Guanosine 5'-monophosphate reductase (GMPR) is involved in the purine salvage pathway and is conserved throughout evolution.	metabolism	bound	81.429	8.85783	-8.54202	8.92678e-30	75.0807	87.7773	11.0141	6.70156	6.34832	2.15627	bound
Ptgr1	prostaglandin reductase 1; LTB4DH, PGR1, ZADH3; Prostaglandin reductase-1 (Ptgr1) is an alkenal/one oxidoreductase that is involved in the catabolism of eicosanoids and lipid peroxidation such as 4-hydroxynonenal (4-HNE). PTGR1 (prostaglandin reductase 1), as a potential cancer biomarker, has not been reported in gastric carcinoma occurrence. PTGR1 may be an oncogene in human gastric carcinoma an…	metabolism	bound	313.216	36.3979	-8.06152	3.67817e-60	370.33	256.101	35.158	37.6378	57.1143	1.23991	bound
Neil3	nei like DNA glycosylase 3	metabolism	bound	62.5718	7.41985	-7.91792	1.34287e-56	68.8297	56.314	7.30111	7.53859	6.25785	0.118741	bound
Ache	acetylcholinesterase; ACEE, ARACHE, N-ACHE, YT	metabolism	bound	7.21908	0.94506	-7.12308	1.29188e-06	5.88002	8.55814	1.44222	0.447902	1.33906	0.497158	bound
Mical3	microtubule associated monooxygenase, calponin and LIM domain containing 3; MICA, Mical-3; MICAL3 has an FAD/NADP-binding Rossmann-fold domain for mono-oxygenase activity like MICAL1.	metabolism	bound	16.6038	2.22964	-6.89352	8.94332e-27	15.6908	17.5167	2.77873	1.68056	0.912935	0.549088	bound
Rrm2b	ribonucleotide reductase regulatory TP53 inducible subunit M2B; MTDPS8A, MTDPS8B, P53R2; Organs predominantly affected in RRM2B mutation carriers are the skeletal muscle, the brain, and the kidneys. While p53R2, a p53-inducible peptide involved in the synthesis of dNTPs normally works toward suppression of cancer through elimination of reactive oxygen species (ROS), inhibition of MAPK/ERK pathway…	metabolism	bound	36.7956	5.15984	-6.72612	2.00374e-43	39.6306	33.9606	4.12762	6.19206	2.83498	1.03222	bound
Ddc	Dopa decarboxylase; Aadc; aromatic-L-amino-acid decarboxylase	metabolism	bound	11.0862	1.60356	-6.49635	5.92939e-12	14.3444	7.82806	1.47941	1.72771	3.25818	0.124151	bound
C1galt1	core 1 synthase, glycoprotein-N-acetylgalactosamine 3-beta-galactosyltransferase 1; C1GALT, T-synthase; The enzyme C1GalT1 responsible for C1G synthesis was detected inside the nucleus, while catalytic activity of C1Gal-transferase was present in nucleoplasm and purified nuclei. I	metabolism	bound	123.581	19.6369	-6.01629	8.94152e-26	122.214	124.949	12.166	27.1079	1.36777	7.47098	bound
Csgalnact1	chondroitin sulfate N-acetylgalactosaminyltransferase 1;	metabolism	bound	20.9537	3.40965	-5.77556	7.26788e-51	21.2412	20.6661	3.28396	3.53534	0.287554	0.125687	bound
Neil1	nei like DNA glycosylase 1	metabolism	bound	133.398	22.1592	-5.64376	2.03966e-60	128.678	138.119	21.8157	22.5027	4.72025	0.343522	bound
Pcmtd1	protein-L-isoaspartate (D-aspartate) O-methyltransferase domain containing 1	metabolism	bound	56.9482	10.6887	-5.08401	6.1192e-25	54.0184	59.8779	7.10734	14.27	2.92978	3.58134	bound
Enpp6	ectonucleotide pyrophosphatase/phosphodiesterase 6; E-NPP 6, GPC-Cpde, N, Npp6; The 2 enzymes-phospholipase A2 (PLA2) and ectonucleotide pyrophophatase/phosphodiesterase 6 (ENPP6) act in sequence upon phosphatidylcholine found in MV membranes to produce phosphocholine, which PHOSPHO1 can hydrolyze to liberate Pi. ENPP6, a choline-specific phosphodiesterase, hydrolyzes glycerophosphocholine (GPC),…	metabolism	bound	7.64768	1.48261	-4.8446	6.9721e-19	6.76803	8.52734	1.38435	1.58086	0.879654	0.0982557	bound
Rrm2	ribonucleotide reductase M2;	metabolism	bound	555.935	108.725	-4.80089	1.99228e-69	593.469	518.402	101.202	116.249	37.5333	7.5231	bound
Alas2	5'-aminolevulinate synthase 2; ALAS-E, ALASE, ANH1, ASB, SIDBA1, XLDPP, XLEPP, XLSA; Delta-aminolevulinate synthase 2 also known as ALAS2; The product of this gene specifies an erythroid-specific mitochondrially located enzyme. The encoded protein catalyzes the first step in the heme biosynthetic pathway.	metabolism	not bound	79.3121	15.902	-4.5135	0.00216829	100.945	57.6794	22.9713	8.83265	21.6327	7.06931	not bound
Phka1	phosphorylase kinase alpha 1; Ph, Phka; PHKA1 gene codes for the alphaM subunit of the PhK, a multimeric protein complex responsible for the control of glycogen breakdown in muscle	metabolism	bound	6.4595	1.37206	-4.43521	6.29209e-14	6.67478	6.24422	0.961881	1.78223	0.21528	0.410175	not bound
Man2a1	mannosidase alpha class 2A member 1; We identified MAN2A1, encoding an enzyme in N-glycan maturation, as a key immunomodulatory gene.	metabolism	bound	56.5192	12.1042	-4.41638	3.43228e-35	60.9117	52.1267	9.67737	14.5309	4.3925	2.42679	bound
Blvrb	biliverdin reductase B (flavin reductase (NADPH)); BVRB, FLR, HEL-S-10, SDR43U1; The biliverdin reductase (BVR) isozymes BVRA and BVRB are cell surface membrane receptors with pleiotropic functions. This review compares, for the first time, the structural and functional differences between the isozymes. They reduce biliverdin, a byproduct of heme catabolism, to bilirubin, display kinase activity,…	metabolism	bound	103.645	22.5023	-4.25264	2.33349e-12	113.982	93.3091	28.2697	16.7348	10.3364	5.76745	bound
Lpcat2	lysophosphatidylcholine acyltransferase 2; 1-AGPAT 11, Aytl1, Aytl1a, lpafat1, lysoPAFAT, lysoPAFAT/LPCAT2; The encoded enzyme may function in two ways: to catalyze the biosynthesis of platelet-activating factor (1-O-alkyl-2-acetyl-sn-glycero-3-phosphocholine) from 1-O-alkyl-sn-glycero-3-phosphocholine, and to catalyze the synthesis of glycerophospholipid precursors from arachidonyl-CoA and lysop…	metabolism	bound	17.3732	3.84928	-4.17256	7.03459e-09	14.8719	19.8744	5.06075	2.6378	2.50125	1.21147	not bound
Gch1	GTP cyclohydrolase 1; DYT14, DYT5, DYT5a, GCH, GTP-CH-1, GTPCH1, HPABH4B; The enzyme guanosine triphosphate-cyclohydrolase-1 (GCH-1) is a rate limiting step in the de novo synthesis of tetrahydrobiopterin (BH4) a co-factor in monoamine synthesis and nitric oxide production.	metabolism	bound	7.37093	1.75302	-3.96392	7.65773e-11	7.71682	7.02504	1.9759	1.53013	0.34589	0.222887	bound
Aldh3b3	aldehyde dehydrogenase 3 family, member B3	metabolism	not bound	3.89117	0.934005	-3.91168	0.000392267	2.62419	5.15815	0.94756	0.92045	1.26698	0.0135547	not bound
Cpd	carboxypeptidase D; GP180; A non-class I MHC intestinal epithelial surface glycoprotein, gp180, binds to CD8. he receptor molecules for human and animal hepatitis B viruses have not been defined. Previous studies have described a 170 to 180 kDa molecule (p170 or gp180) that binds in vitro to the pre-S domain of the large envelope protein of duck hepatitis B virus (DHBV); cDNA cloning revealed the…	metabolism	bound	9.43415	2.3121	-3.82847	9.5463e-23	10.4272	8.4411	2.26576	2.35843	0.993045	0.0463388	bound
Gpd1l	glycerol-3-phosphate dehydrogenase 1 like; GPD1-L; he gene GPD1L encodes the glycerol phosphate dehydrogenase 1-like protein with homology to glycerol phosphate dehydrogenase (GPD1), but the function for this enzyme is unknown. Mutations in GPD1L have been associated with BrS and SIDS and decrease I(Na) through an unknown mechanism. Using a heterologous expression system, we show that GPD1L assoc…	metabolism	bound	231.87	57.5819	-3.78237	5.95726e-51	247.231	216.509	53.2393	61.9244	15.3614	4.34255	bound
Pgm2l1	phosphoglucomutase 2-like 1; BM32A, PMMLP; Mammalian phosphopentomutase and glucose-1,6-bisphosphate synthase correspond to two closely related proteins, PGM2 and PGM2L1, encoded by two genes that separated early in vertebrate evolution.	metabolism	bound	24.6987	6.34248	-3.70602	1.65192e-15	28.8988	20.4985	4.47268	8.21229	4.20017	1.86981	bound
Txnrd3	thioredoxin reductase 3	metabolism	bound	43.4117	11.0427	-3.67793	1.61503e-24	39.984	46.8394	11.5301	10.5554	3.42769	0.487364	bound
Mgll	monoglyceride lipase; HU-K5, HUK5, MAGL, MGL; Mutation of Cys242 of human monoacylglycerol lipase disrupts balanced hydrolysis of 1- and 2-monoacylglycerols. Monoacylglycerol lipase (MAGL) is the primary enzyme metabolizing the endocannabinoid 2-arachidonoylglycerol in the brain.	metabolism	bound	11.3408	2.97268	-3.55302	2.97103e-10	10.7758	11.9058	3.46815	2.4772	0.564987	0.495476	bound
Scd1	acyl-CoA desaturase 1; asebia; delta(9)-desaturase 1; delta-9 desaturase 1; fatty acid desaturase 1; Scd1 catalyses the transformation of saturated fatty acids into monounsaturated fatty acids (e.g., oleic acid)	metabolism	bound	16.2852	4.35189	-3.55175	5.74028e-11	14.7671	17.8032	3.07097	5.6328	1.51805	1.28091	bound
Aldh3b1	aldehyde dehydrogenase 3 family, member B1; ALDH4, ALDH7; Aldehyde dehydrogenases (ALDHs) detoxify aldehydes by oxidizing them to the corresponding carboxylic acids. Among the 19 human ALDHs, ALDH3A2 is the only known ALDH that catalyzes the oxidation of long-chain fatty aldehydes including C16 aldehydes (hexadecanal and trans-2-hexadecenal) generated through sphingolipid metabolism.	metabolism	bound	36.3432	9.64456	-3.50215	5.16561e-09	27.7726	44.9139	11.1063	8.18284	8.57064	1.46172	bound
Rragd	Ras related GTP binding D; RAGD; Ras related GTP binding D promotes aerobic glycolysis of hepatocellular carcinoma;	metabolism	bound	15.9719	4.57575	-3.28766	5.1434e-19	17.1	14.8438	3.75307	5.39843	1.12806	0.822681	bound
Cat	catalase; Ca, Cas, Cas-1, Cas1, Cs-, Cs-1; Catalase is one of the most abundant enzymes on Earth. It decomposes hydrogen peroxide, thus protecting cells from dangerous reactive oxygen species	metabolism	bound	472.041	135.887	-3.24976	1.91014e-37	478.905	465.177	133.927	137.847	6.86389	1.95996	bound
Dck	deoxycytidine kinase deoxycytidine kinase	metabolism	bound	444.723	129.329	-3.23137	7.87245e-22	519.896	369.55	118.347	140.31	75.1728	10.9815	bound
Ust	uronyl-2-sulfotransferase; 2OST, UA2OST; Melanoma Cell Adhesion and Migration Is Modulated by the Uronyl 2-O Sulfotransferase. We showed previously that uronyl-2-O sulfotransferase (Ust) and 2-O sulfation of chondroitin/dermatan sulfate (CS/DS) are involved in cell migration. This is the first study showing that Ust, and consequently 2-O sulfation of the low affinity receptor for FgfR CS/DS, redu…	metabolism	bound	16.26	5.01378	-3.05029	1.82879e-17	17.0256	15.4944	4.32842	5.69914	0.765597	0.685361	bound
Mmrn1	multimerin 1; ECM, EMILIN4, GPIa*, MMRN; Multimerin 1 (MMRN1) is a large, homopolymeric adhesive protein, stored in platelets and endothelium, that when released, binds to activated platelets, endothelial cells and the extracellular matrix.	other	bound	62.1153	0.072145	-930.281	5.54759e-62	51.4767	72.7539	0.129025	0.015265	10.6386	0.05688	not bound
Col5a3	collagen, type V, alpha 3; The a3(V) chain is poorly characterized among type V collagen chains. Pro-a3(V) collagen is expressed in newly synthesized bone as well as in the superficial fascia of developing muscle. The matrix containing the pro-a3(V) chain may therefore be needed for the initiation of wound healing.	other	not bound	10.358	0.0115786	-731.623	4.86151e-18	10.3698	10.3462	0	0.0231572	0.0117776	0.0115786	not bound
Cldn4	claudin 4; CPE-R, CPER, CPETR, CPETR1, WBSCR8, hCPE-R, Cep-r, Cpetr, Cpetr1; Claudins (Clds) are crucial constituents of tight-junction strands in epithelial cells and have a central role in barrier functions. We show that Cld4 is unexpectedly expressed in normal thymic lymphocytes independently of tight junctions; Claudin-4 induction by E-protein activity in later stages of CD4/8 double-positive…	other	bound	19.5448	0.133203	-136.21	1.87861e-21	14.0466	25.043	0.110097	0.156308	5.49822	0.0231053	bound
Pcp4l1	Purkinje cell protein 4-like 1; IQM1; Purkinje cell protein 4-like 1 (Pcp4l1) is a small neuronal IQ motif protein closely related to the calmodulin-binding protein Pcp4/PEP-19. PEP-19 interacts with calmodulin via its IQ motif to inhibit calmodulin-dependent enzymes and we hypothesized Pcp4l1 would have similar properties. Pcp4l1 may be a latent calmodulin inhibitor regulated by post-translation…	other	bound	218.226	2.12884	-98.4432	7.30481e-154	194.683	241.77	2.59519	1.6625	23.5434	0.466346	not bound
Smtnl2	smoothelin-like 2; Smoothelins and the Control of Muscle Contractility. The more recently identified smoothelin-like proteins (SMTNL1 and SMTNL2) have more diverse functional implications. SMTNL1 is linked to the regulation of smooth muscle contractility and adaptations of both smooth and skeletal muscle to hypertension, pregnancy, and exercise training. SMTNL2 remains essentially uncharacterized…	other	bound	206.373	3.1936	-60.929	3.74915e-166	195.67	217.077	3.60932	2.77788	10.7036	0.415722	bound
Rbp2	retinol binding protein 2; Cr, Crbp, Crbp-2, CrbpII, Rbp, Rbp-2; Retinol-binding protein 2 (RBP2; originally cellular retinol-binding protein, type II (CRBPII)) is a 16 kDa cytosolic protein that in the adult is localized predominantly to absorptive cells of the proximal small intestine. It is well established that RBP2 plays a central role in facilitating uptake of dietary retinoid, retinoid met…	other	not bound	6.76714	0.148353	-50.0735	9.54166e-06	8.02005	5.51423	0.296706	0	1.25291	0.148353	not bound
Dnase1l3	deoxyribonuclease I-like 3; DNasegamma, Dhp2, Lsd; Apoptotic DNA fragmentation may be a cooperative activity between caspase-activated deoxyribonuclease and the poly(ADP-ribose) polymerase-regulated DNAS1L3, an endoplasmic reticulum-localized endonuclease that translocates to the nucleus during apoptosis. Loss-of-function variant in DNASE1L3 causes a familial form of systemic lupus erythematosus.…	other	bound	9.12463	0.189989	-45.4251	1.50583e-29	7.38218	10.8671	0.18866	0.191318	1.74245	0.00132899	bound
Serpina3n	serine (or cysteine) peptidase inhibitor, clade A, member 3N; Spi2-2, Spi2.2, Spi2/eb.4; Serpina3n accelerates tissue repair in a diabetic mouse model of delayed wound healing; The serine protease inhibitor SerpinA3N attenuates neuropathic pain by inhibiting T cell-derived leukocyte elastase.	other	not bound	4.99676	0.143444	-35.0032	1.70662e-07	2.34363	7.6499	0.286887	0	2.65314	0.143444	not bound
Selenom	selenoprotein M; SELM, SEPM; ER-resident proteins - selenom. Selenoprotein M Promotes Hypothalamic Leptin Signaling and Thioredoxin Antioxidant Activity. elenoproteins are an essential class of proteins involved in redox signaling and energy metabolism. However, the functions of many selenoproteins are not clearly established. Selenoprotein M (SELENOM), an endoplasmic reticulum (ER)-resident oxid…	other	bound	152.735	7.48419	-19.0933	6.47566e-33	94.3057	211.165	8.2891	6.67927	58.4295	0.804916	bound
F13a1	coagulation factor XIII A chain	other	bound	34.2636	1.94301	-15.9489	1.35444e-09	34.4751	34.0521	3.02101	0.865008	0.211495	1.078	not bound
Begain	brain-enriched guanylate kinase-associated; Involvement of Brain-Enriched Guanylate Kinase-Associated Protein (BEGAIN) in Chronic Pain after Peripheral Nerve Injury.	other	bound	9.92924	0.657023	-14.259	1.0367e-23	7.47214	12.3863	0.661681	0.652364	2.4571	0.00465835	bound
Hspa12b	heat shock 70kD protein 12B; Heat shock protein A12B (HSPA12B) is one of the HSP70 superfamily members and is mainly expressed in vascular endothelial cells. Heat shock protein A12B protects against sepsis-induced impairment in vascular endothelial permeability.	other	bound	25.3663	1.76492	-13.5924	2.90539e-41	24.0997	26.6329	2.30348	1.22637	1.26661	0.538558	bound
Phyhip	phytanoyl-CoA hydroxylase interacting protein; DYRK1AP3, PAHX-AP, PAHXAP1, Lnap1ip; Dual-specificity tyrosine-phosphorylated and regulated kinase 1A (DYRK1A) interacts with the phytanoyl-CoA alpha-hydroxylase associated protein 1 (PAHX-AP1), a brain specific protein.	other	not bound	4.68806	0.392643	-11.317	9.06262e-08	4.14823	5.22789	0.607668	0.177619	0.539832	0.215024	bound
Rpl3l	ribosomal protein L3-like	other	not bound	30.8764	3.02078	-9.60306	2.15041e-22	22.6617	39.091	2.62515	3.41641	8.21465	0.395629	not bound
Trim16	tripartite motif containing 16; EBBP; Tripartite motif 16 (TRIM16) has emerged as a novel oxidative stress-responsive protein that confers cytoprotective effects by reinforcing the cellular antioxidant system. TRIM16 protects human periodontal ligament stem cells from oxidative stress-induced damage via activation of PICOT	other	bound	36.8718	3.96131	-8.70232	2.11518e-45	34.2514	39.4922	4.58036	3.34225	2.62039	0.619057	bound
Depdc1b	DEP domain containing 1B; BRCC3, XTP1; DEPDC1B regulates the progression of human chordoma through UBE2T-mediated ubiquitination of BIRC5. DEP Domain Containing Protein 1B also known as XTP1, XTP8, HBV XAg-Transactivated Protein 8, is a human protein encoded by a gene of similar name located on chromosome 5. The precise function of DEPDC1B is currently unknown. Expression profiles indicate that D…	other	bound	33.089	3.73366	-8.25103	6.02462e-19	44.8768	21.3011	4.33449	3.13283	11.7878	0.600828	bound
Prg3	proteoglycan 3; eosinophil major basic protein homolog; prepro-MBPH; prepro-major basic protein homolog; a novel p53-inducible apoptogenic gene, PRG3, encodes a homologue of the apoptosis-inducing factor (AIF);	other	bound	7.11974	1.07774	-6.24038	9.84265e-05	9.99524	4.24424	1.26061	0.89486	2.8755	0.182875	bound
Col27a1	collagen_ type XXVII_ alpha 1 collagen, type XXVII, alpha 1 collagen, type XXVII, alpha 1	other	bound	42.8853	6.81149	-6.00158	8.85428e-26	34.6873	51.0834	4.71434	8.90863	8.19803	2.09715	bound
Pclaf	PCNA clamp associated factor	other	bound	382.633	62.7136	-5.75579	1.30318e-28	474.057	291.209	53.7099	71.7172	91.4241	9.00365	not bound
Chchd10	coiled-coil-helix-coiled-coil-helix domain containing 10; Ndg2; Nur77 downstream protein 2; coiled-coil-helix-coiled-coil-helix domain-containing protein 10, mitochondrial; CHCHD10 plays a role in complex IV activity (oxidative phosphrylation in mitochond	other	bound	960.468	160.702	-5.5456	2.98051e-25	742.261	1178.68	177.589	143.815	218.207	16.8869	bound
Asf1b	anti-silencing function 1B histone chaperone; CIA-II; Mild dyserythropoiesis and β-like globin gene expression imbalance due to the loss of histone chaperone ASF1B. ASF1B is a novel contributor to steady-state erythroid differentiation, and while its loss affects the balance of globin expression, it has no major role in hemoglobin switching. Anti-silencing function 1B histone chaperone promotes c…	other	bound	287.718	53.8896	-5.01211	4.89633e-55	317.144	258.292	50.3766	57.4026	29.426	3.51299	bound
Rbp1	retinol binding protein 1, cellular; CRABP-I, CRBP, CRBP1, CRBPI, RBPC; Four Cellular Retinol-binding Proteins (CRBP 1, 2, 3, 4) are encoded in the human genome. CRBP 1 and 2, sharing a 56% amino acid sequence identity, exhibit the highest binding affinities for retinol.	other	bound	19.4972	3.89261	-4.64083	9.09146e-12	18.0812	20.9132	5.19908	2.58613	1.41602	1.30647	not bound
Zeb2os	zinc finger E-box binding homeobox 2, opposite strand; long non-coding RNA	other	bound	13.2751	3.10623	-4.04589	3.4675e-06	15.1502	11.3999	1.51159	4.70087	1.87513	1.59464	bound
Mns1	meiosis-specific nuclear structural protein 1; MNS1, a coiled-coil protein of unknown function, is essential for spermiogenesis. MNS1 is essential for spermiogenesis, the assembly of sperm flagella, and motile ciliary functions.	other	bound	56.2715	13.0326	-4.03926	1.20484e-20	65.3776	47.1655	13.572	12.4932	9.10607	0.539402	bound
Tanc1	tetratricopeptide repeat, ankyrin repeat and coiled-coil containing 1; ROLSB, TANC; PSD-95 (postsynaptic density-95) is thought to play important roles in the regulation of dendritic spines and excitatory synapses, but the underlying mechanisms have not been fully elucidated. TANC1 is a PSD-95-interacting synaptic protein that contains multiple domains for protein-protein interactions but whose f…	other	bound	8.89329	2.33429	-3.64091	2.06739e-09	7.72091	10.0657	1.34364	3.32493	1.17238	0.990645	bound
Ccdc88a	coiled-coil domain containing 88A; APE, GIRDIN, GIV, GRDN, HkRP1, KIAA1212, PEHO, PEHOL; CCDC88A/GIV expression, which is involved in multiple aspects of vesicular trafficking, changes dynamically at different phases of chronic HBV infection. Girdin was first reported in 2005 as an actin‑binding protein and was designated as Akt‑phosphorylation enhancer (APE); thus, Girdin has been revealed to ha…	other	bound	6.52337	1.69788	-3.631	8.42063e-17	6.82103	6.2257	1.21933	2.17643	0.297665	0.478551	bound
Hebp1	heme binding protein 1	other	not bound	36.6821	9.39842	-3.59744	7.71584e-07	39.3501	34.0141	13.0607	5.73618	2.668	3.66224	bound
Hyls1	HYLS1 centriolar and ciliogenesis associated	other	bound	36.902	9.79424	-3.5702	2.72834e-11	44.043	29.761	6.79589	12.7926	7.14101	2.99835	bound
Ypel4	yippee like 4; Yippee like 4 (Ypel4) is essential for normal mouse red blood cell membrane integrity	other	not bound	6.04571	1.59739	-3.56894	0.0101741	6.30683	5.78459	2.2537	0.94107	0.261122	0.656317	not bound
Anxa1	annexin A1; Anx-1, Anx-A1, Lpc-1, Lpc1; Annexin A1 (ANXA1) is a calcium-dependent phospholipid-linked protein, involved in anti-inflammatory effects, regulation of cellular differentiation, proliferation and apoptosis. Annexin A1 belongs to the annexin family of Ca2+-dependent phospholipid-binding proteins that are preferentially located on the cytosolic face of the plasma membrane. Annexin A1 pr…	other	bound	118.524	30.8736	-3.54561	1.62271e-12	125.02	112.027	37.4475	24.2997	6.49652	6.5739	not bound
Sept8	septin 8; S, Sep, Sepl, Sept8; Impaired Platelet Function in Sept8-Deficient Mice In Vitro. Septins are a group of GTP-binding proteins expressed in all eukaryotic cells except plants. Different septins form protein complexes with each other. These complexes can further assemble into filaments, rings and gauzes. Assembled as such, septins function in cells by localizing other proteins, either by …	other	bound	5.14981	1.39783	-3.40946	4.99577e-06	5.54312	4.7565	1.85285	0.942804	0.393312	0.455024	bound
Hmgb1-rs17	high mobility group box 1, related sequence 17	other	not bound	5.15526	1.43043	-3.3656	0.000464275	4.96612	5.3444	0.757862	2.103	0.189145	0.67257	not bound
Serinc5	serine incorporator 5; SERINC5 is a potent lentiviral restriction factor that gets incorporated into nascent virions and inhibits viral fusion and infectivity.	other	bound	128.858	35.9648	-3.36271	3.69812e-19	141.517	116.198	33.631	38.2985	12.6592	2.33377	bound
Troap	trophinin associated protein; TROAP accelerated the progression of gliomagenesis through Wnt/β-Catenin pathway, and TROAP might be considered as a novel target for glioma therapy.	other	not bound	45.279	12.905	-3.28389	9.85475e-19	44.841	45.717	13.2866	12.5235	0.438022	0.381555	bound
Dennd4a	DENN domain containing 4; IRLB, MYCPBP; Molecular cloning, structural analysis, and expression of a human IRLB, MYC promoter-binding protein: new DENN domain-containing protein family emerges. MBP-1 is a transcriptional repressor of the c-MYC gene that acts by binding to the P2 promoter; only one other direct target of MBP-1, the COX2 gene, has been identified so far.	other	bound	22.2031	6.38093	-3.27735	7.53951e-27	22.301	22.1051	5.5174	7.24447	0.0979306	0.863535	bound
Ninj1	ninjurin 1; NIN1, NINJURIN; the plasma membrane rupture protein ninjurin-1 (NINJ1). NINJ1, rupturing swollen membranes for cataclysmic cell lysis	other	bound	282.719	80.5695	-3.26579	1.29711e-12	231.259	334.178	86.3069	74.832	51.4598	5.73743	bound
Prf1	perforin 1; Pfn, Pfp, Prf, Prf-1, pe; PRF1 gene, encoding the pore-forming protein perforin.	other	not bound	5.0119	1.45233	-3.23548	0.00044607	4.0233	6.0005	1.69877	1.20589	0.9886	0.246438	not bound
Ubash3a	ubiquitin associated and SH3 domain containing A; UBASH3A Regulates the Synthesis and Dynamics of TCR-CD3 Complexes	other	bound	59.8388	17.5324	-3.19337	6.96824e-21	56.5533	63.1243	17.6902	17.3746	3.28549	0.157827	not bound
Cyp2d22	cytochrome P450, family 2, subfamily d, polypeptide 22; Cyp2d18, Cyp2d22v1, Cyp2d4v2, Cyp2d6, Cyp2d4; five detoxification pathway-related genes were downregulated in AFB(1)-treated Gnmt-/- mice: Cyp1a2, Cyp3a44, Cyp2d22, Gsta4 and Abca8a.	other	bound	6.14515	1.82162	-3.15704	2.72797e-05	4.82175	7.46855	2.08593	1.55732	1.3234	0.26431	not bound
Ammecr1	AMMECR nuclear protein 1; AMMERC1, MFHIEN; AMMECR1 Inhibits Apoptosis and Promotes Cell-cycle Progression and Proliferation of the A549 Human Lung Cancer Cell Line. AMMECR1 plays a critical role in cell proliferation, cell-cycle progression, and apoptosis of human lung cancer cells.	other	bound	20.1328	6.22041	-3.06159	1.39665e-15	21.8422	18.4233	4.73245	7.70836	1.70942	1.48796	not bound
Trp53inp2	tumor protein p53 inducible nuclear protein 2; DOR, PINH; diabetes and obesity-regulated protein; Autophagy-regulating TP53INP2 mediates muscle wasting and is repressed in diabetes. TP53INP2/DOR protein chaperones deacetylated nuclear LC3 to the cytoplasm to promote macroautophagy.	other (autophagy)	bound	18.142	3.24446	-5.22122	7.28861e-21	17.0973	19.1868	3.82656	2.66236	1.04475	0.582098	bound
Spred2	sprouty related EVH1 domain containing 2; Tumor suppressor Spred2 interaction with LC3 promotes autophagosome maturation and induces autophagy-dependent cell death.	other (autophagy)	bound	62.5877	16.6241	-3.50776	3.5702e-17	52.8939	72.2814	17.9462	15.302	9.69374	1.32211	bound
Rflnb	refilin B; Ref, RefilinB, cfm; Filamin-interacting proteins, Cfm1 and Cfm2, are essential for the formation of cartilaginous skeletal elements. Mice with loss of a single Cfm gene displayed no overt phenotype, whereas Cfm DKO mice showed skeletal malformations including spinal curvatures, vertebral fusions and impairment of bone growth, showing that the phenotypes of Cfm DKO mice resemble those o…	other (bone)	bound	27.2755	8.14533	-3.0637	2.0992e-06	27.5691	26.9819	11.1307	5.15999	0.293566	2.98534	bound
Cav2	caveolin 2; CAV; Caveolin-2 is a protein that in humans is encoded by the CAV2 gene. The protein encoded by this gene is a major component of the inner surface of caveolae, small invaginations of the plasma membrane, and is involved in essential cellular functions, including signal transduction, lipid metabolism, cellular growth control and apoptosis. This protein may function as a tumor suppress…	other (caveolae)	not bound	28.7856	7.1548	-3.78499	2.90774e-27	28.9798	28.5913	6.07087	8.23872	0.194274	1.08392	not bound
Mis18bp1	MIS18 binding protein 1; KNL2, M18BP1; he CENP-A loading factors Mis18BP1; The Mis18 complex specifies the site of new CENP-A nucleosome assembly by recruiting the CENP-A-specific assembly factor HJURP (Holliday junction recognition protein). The human Mis18 complex consists of Mis18α, Mis18β, and Mis18 binding protein 1 (Mis18BP1/hsKNL2).	other (centromere)	bound	21.4913	3.75512	-5.44241	4.92363e-18	24.8896	18.093	2.25899	5.25125	3.39835	1.49613	bound
Incenp	inner centromere protein	other (centromere)	bound	265.995	63.5267	-3.91066	4.49029e-31	300.64	231.351	63.9624	63.0911	34.6448	0.435641	bound
Dnajc21	DnaJ heat shock protein family (Hsp40) member C21; Chaperone DnaJ, also known as Hsp40 (heat shock protein 40 kD), is a molecular chaperone protein.	other (chaperone)	bound	131.547	23.8811	-5.20631	1.99721e-43	138.434	124.659	18.8412	28.921	6.88734	5.03988	bound
Dnajb3	DnaJ heat shock protein family (Hsp40) member B3; Chaperone DnaJ, also known as Hsp40 (heat shock protein 40 kD), is a molecular chaperone protein.	other (chaperone)	not bound	6.28162	1.62711	-3.64903	0.000270704	6.14729	6.41595	1.86251	1.39171	0.134328	0.235399	not bound
Dnajb13	DnaJ heat shock protein family (Hsp40) member B13; Chaperone DnaJ, also known as Hsp40 (heat shock protein 40 kD), is a molecular chaperone protein.	other (chaperone)	not bound	35.1862	10.7902	-3.06645	3.03906e-11	41.0537	29.3186	9.50706	12.0734	5.86753	1.28315	not bound
Mki67	marker of proliferation Ki-67	other (chrom protein)	bound	248.142	58.5873	-3.97931	3.98711e-16	311.354	184.93	53.5919	63.5828	63.2117	4.99541	bound
Rsph1	radial spoke head 1 homolog; MC, MCA, Tsg, Tsga2, CT79, RSP440A, TSA2, TSGA2, RSPH1; Mice with a Deletion of Rsph1 Exhibit a Low Level of Mucociliary Clearance and Develop a Primary Ciliary Dyskinesia Phenotype. Approximately 50% of cilia from Rsph1-/- cells appeared normal by transmission EM, whereas the remaining cilia revealed a range of defects, primarily transpositions or a missing central p…	other (cilia)	bound	75.4797	0.322199	-237.543	3.11371e-46	75.4429	75.5165	0.451919	0.19248	0.0367827	0.129719	bound
Nphp4	nephrocystin 4; SLSN4, nmf19, nmf192; We propose that ciliary proteins, including IFT88, KIF3A, TTBK2 and NPHP4, act outside of the ciliary axoneme to tune cytoplasmic NFkappaB signalling and specify the downstream cell response. However, disrupting both Tctn1 and either Nphp1 or Nphp4 exacerbated defects in ciliogenesis and cilia-associated developmental signaling	other (cilia)	bound	8.83446	2.74262	-3.02358	1.77207e-13	8.83566	8.83327	2.72821	2.75704	0.0011917	0.0144154	bound
Esco2	establishment of sister chromatid cohesion N-acetyltransferase 2	other (cohesin)	bound	54.6885	4.3981	-11.7254	1.05274e-54	58.276	51.1011	2.88866	5.90754	3.58746	1.50944	bound
Sgo1	shugoshin 1; Cohesin-protein Shugoshin-1	other (cohesin)	bound	25.3575	7.09541	-3.36649	1.159e-17	29.3094	21.4056	5.9943	8.19652	3.95185	1.10111	bound
C1qa	complement component 1, q subcomponent, alpha polypeptide; Adic, C1q;	other (complement)	bound	7.82898	1.31835	-5.57201	1.73734e-06	6.57496	9.083	1.19779	1.43892	1.25402	0.120561	not bound
C1qc	complement component 1, q subcomponent, C chain; Adib, C1qg, Ciqc;	other (complement)	not bound	8.37568	1.43424	-5.48039	1.85409e-06	6.2042	10.5471	1.3242	1.54428	2.17147	0.110042	not bound
C1qb	complement component 1, q subcomponent, beta polypeptide; Adia;	other (complement)	not bound	6.89002	1.28623	-5.05163	7.12264e-06	6.11849	7.66155	1.35453	1.21794	0.771533	0.0682962	not bound
Ncapg	non-SMC condensin I complex subunit G	other (condensin)	bound	51.0978	10.1516	-4.78143	2.38068e-21	59.1511	43.0444	7.25189	13.0514	8.05337	2.89976	bound
Ncaph	non-SMC condensin I complex, subunit H; Brrn1, HCAP-H; Condensin is a conserved 13S heteropentamer composed of two nonidentical structural maintenance of chromosome (SMC) family proteins, in Xenopus XCAP-C and XCAP-E, and three regulatory subunits, XCAP-D2, XCAP-G, and XCAP-H. hCAP-H, the human homolog of XCAP-H; hCAP-H association with condensed chromatin was not observed in the early phase of c…	other (condensin)	bound	145.247	36.7674	-3.6859	6.64301e-22	171.007	119.488	37.7828	35.752	25.7594	1.01539	bound
Smc2	structural maintenance of chromosomes 2; SMC2 and SMC4 are part of the condensin complex.	other (condensin)	bound	69.0904	19.2477	-3.44114	6.1768e-11	80.4475	57.7333	12.1124	26.383	11.3571	7.1353	bound
Smc4	structural maintenance of chromosomes 4; SMC2 and SMC4 are part of the condensin complex.	other (condensin)	bound	184.06	55.4263	-3.15394	1.79353e-18	203.173	164.947	42.4393	68.4133	19.1134	12.987	bound
Polh	DNA polymerase eta	other (DNA pol)	bound	63.4581	17.1549	-3.47355	1.4315e-17	76.3259	50.5902	15.9065	18.4033	12.8679	1.24839	bound
Parpbp	PARP1 binding protein; AROM, C12orf48, PARI; The PCNA-associated protein PARI negatively regulates homologous recombination via the inhibition of DNA repair synthesis	other (DNA repair)	bound	10.7935	2.407	-4.22165	1.65938e-13	13.1716	8.41528	1.86856	2.94544	2.37818	0.538437	bound
Msh5	mutS homolog 5; This gene encodes a member of the mutS family of proteins that are involved in DNA mismatch repair or meiotic recombination processes.	other (DNA repair)	bound	38.536	11.0805	-3.24925	9.64443e-13	30.832	46.2399	11.4926	10.6684	7.70393	0.412118	bound
Gen1	GEN1 Holliday junction 5' flap endonuclease; This YTHDC1 complex with a gapped duplex is structurally similar to DNA complexes with FEN1 and GEN1 - two members of the nuclease family that act in nucleotide excision repair, mismatch repair and homologous recombination	other (DNA repair)	bound	19.694	5.88034	-3.1696	2.02238e-12	21.6476	17.7404	4.12985	7.63084	1.95361	1.7505	bound
Top2a	DNA topoisomerase II alpha	other (DNA topoiso)	bound	418.839	78.2886	-5.04621	9.68021e-23	536.517	301.162	67.3603	89.2168	117.678	10.9283	bound
Epb41l5	erythrocyte membrane protein band 4.1 like 5; Epb4.1, Epb4.1l5, Lul, Lulu1, NB, NBL5, E37, YMO1, YRT; EPB41L5 controls podocyte extracellular matrix assembly by adhesome-dependent force transmission. Loss of the podocyte-specific FERM-domain protein EPB41L5 results in impaired extracellular matrix (ECM) assembly. By using quantitative proteomics analysis of the secretome and matrisome, we demonst…	other (ECM)	bound	4.55887	1.30652	-3.27916	5.8845e-13	5.09308	4.02467	1.19694	1.4161	0.534204	0.109582	bound
Reep2	receptor accessory protein 2; SPG72, Yip2d; REEP2 belongs to a family of proteins that shape the endoplasmic reticulum, an organelle that was altered in fibroblasts from an affected subject.	other (ER)	bound	24.0873	0.685518	-33.1538	2.38155e-37	17.3493	30.8253	0.672904	0.698131	6.73802	0.0126139	bound
Lrmp	lymphoid restricted membrane protein; Jaw1/LRMP is a type II integral membrane protein that is localized at the endoplasmic reticulum (ER) and outer nuclear membrane.	other (ER)	bound	988.627	157.837	-5.84558	4.41833e-76	1020.13	957.128	160.77	154.903	31.4991	2.93323	bound
Ndc80	NDC80 kinetochore complex component	other (kinetichore)	bound	67.2176	11.5437	-5.46992	3.09719e-35	78.2915	56.1438	10.6442	12.4432	11.0738	0.899474	bound
Nuf2	NUF2 component of NDC80 kinetochore complex	other (kinetochore)	bound	52.2329	8.88335	-5.63579	4.87549e-15	62.6781	41.7877	4.90229	12.8644	10.4452	3.98106	bound
Ska1	spindle and kinetochore associated complex subunit 1; The spindle and kinetochore-associated protein complex (Ska) is an essential component in chromosome segregation. It comprises three proteins (Ska1, Ska2, and Ska3) with theorized roles in chromosomal instability and tumor development, and its overexpression has been widely reported in a variety of tumors. SKA1 regulates actin cytoskeleton rem…	other (kinetochore)	bound	20.9893	4.88111	-4.03165	1.77818e-16	25.2276	16.751	5.04256	4.71967	4.23831	0.161447	bound
Knl1	kinetochore scaffold 1	other (kinetochore)	not bound	16.5021	3.93273	-4.00133	4.7144e-16	18.8236	14.1807	2.65859	5.20687	2.32142	1.27414	bound
Ska3	spindle and kinetochore associated complex subunit 3; Ska3; The spindle and kinetochore-associated protein complex (Ska) is an essential component in chromosome segregation. It comprises three proteins (Ska1, Ska2, and Ska3) with theorized roles in chromosomal instability and tumor development, and its overexpression has been widely reported in a variety of tumors.	other (kinetochore)	bound	30.6721	8.84996	-3.25486	1.08554e-15	35.9298	25.4143	8.33718	9.36273	5.25778	0.512776	bound
4930426D05Rik	4930426D05Rik = Klhl14as; our data link Klhl14as to a previously established gene regulatory network during axial skeleton development	other (lncRNA)	bound	4.33986	0	-426.414	2.50786e-07	3.01447	5.66524	0	0	1.32539	0	not bound
4632428C04Rik	The cardiac-enriched lncRNA 4632428C04Rik, named as cardiomyocyte hypertrophic associated inhibitory RNA (CHAIR), is dynamically regulated during heart development, is expressed at low levels in embryonic hearts and accumulated at high levels in adult hearts	other (lncRNA)	bound	7.57945	0.534531	-13.0905	2.34916e-19	6.3336	8.8253	0.369538	0.699524	1.24585	0.164993	bound
6030408B16Rik	Silencing of lncRNA 6030408B16RIK prevents ultrafiltration failure in peritoneal dialysis via microRNA-326-3p-mediated WISP2 down-regulation. lncRNA 6030408B16RIK silencing exerts an anti-fibrotic effect on uremic PD rats with ultrafiltration failure by inactivating the WISP2-dependent Wnt/β-catenin pathway via miR-326-3p.	other (lncRNA)	not bound	28.8543	3.10101	-8.80442	4.03976e-45	28.3859	29.3228	3.39575	2.80627	0.468467	0.29474	not bound
Dubr	Dppa2 upstream binding RNA; Dum; Long noncoding RNAs (lncRNAs) are involved in a variety of cancers, but the role of LncRNA DUBR in lung adenocarcinoma (LUAD), the most prevalent form of lung cancer, remains unclear. Long noncoding RNAs (lncRNAs) are involved in a variety of cancers, but the role of LncRNA DUBR in lung adenocarcinoma (LUAD), the most prevalent form of lung cancer, remains unclear.	other (lncRNA)	bound	5.01999	1.08718	-4.34757	1.40787e-07	5.42412	4.61587	1.04362	1.13074	0.404126	0.0435575	bound
Spo11	SPO11 meiotic protein covalently bound to DSB; Spo11b, Spo11; Programming sites of meiotic crossovers using Spo11 fusion proteins.	other (meiosis)	bound	8.1337	0.570854	-13.7303	1.5128e-14	6.67415	9.59325	0.738469	0.403239	1.45955	0.167615	bound
H2-Ob	histocompatibility 2, O region beta locus; A-bet, A-beta, A-beta-2, A-beta2, H-2, H-2Ab, H-2I, H-2O, H-2Ob, H2-A, H2-Ab, H2-Ab2, H2-IA, H2-IAb2, O, Ob, vi, vic1; H2-M is a major histocompatibility complex (MHC) class II-like molecule that catalyzes peptide binding to MHC class II molecules. Recently, the H2-O heterodimer, encoded by H2-Oa and H2-Ob in the MHC class II region, has been shown to be…	other (MHCII regulator)	bound	157.836	39.2886	-3.75597	1.98527e-23	139.144	176.529	39.4292	39.148	18.6924	0.140646	not bound
Ptpn12	protein tyrosine phosphatase non-receptor type 12; P19-, P19-PTP, PTP-, PTP-P19, PTP-PEST, PTPG1; By modulating multiple substrates, PTPN12, a member of the proline-, glutamic acid-, serine- and threonine-rich (PEST) family of PTPs, is an important regulator of cell migration and adhesion.	other (migration)	bound	19.0349	5.77222	-3.09715	1.32947e-23	19.5342	18.5355	5.4201	6.12433	0.499355	0.352118	bound
Mir133a-2	microRNA 133a-2	other (miRNA)	not bound	6.85676	0.680466	-8.72984	0.0880001	8.2915	5.42202	0	1.36093	1.43474	0.680466	not bound
Mir1a-1hg	Mir1a-1 and Mir133a-2 host gene	other (miRNA)	bound	5.91841	0.706518	-7.85633	7.59239e-12	5.05402	6.7828	0.641908	0.771128	0.864389	0.0646097	bound
Myom2	myomesin 2; TTNAP; Skeletal muscle function modules analysis suggested that anti-apoptosis proteins (KCNA7, KCNJ11), muscle fiber type related proteins (TNNI1, TNNT1, ACTN2, MYOZ2, MYLK2, and MYOM2) may be related to the effects of electrical stimulation. hese studies demonstrate EOM layer-specific differences in the expression of M-bands and their major constituents, myomesin1 (Myom1) and myomes…	other (muscle)	bound	5.78539	0.106168	-54.1721	4.3951e-32	5.04889	6.52188	0.140895	0.07144	0.736492	0.0347275	bound
Tent5a	terminal nucleotidyltransferase 5A; BAP0, BAP014, D930050G01Rik, Fam4, Fam46a; Cytoplasmic polyadenylation by TENT5A is required for proper bone. TENT5A, possibly together with its paralog TENT5C, is responsible for the wave of cytoplasmic polyadenylation of mRNAs encoding secreted proteins occurring during bone mineralization. FAM46 proteins are novel eukaryotic non-canonical poly(A) polymerases…	other (polyA pol)	bound	6.37207	1.31517	-4.55272	1.26765e-14	7.87128	4.87286	1.26767	1.36266	1.49921	0.0474959	bound
Tent5c	terminal nucleotidyltransferase 5C; Fam46, Fam46c; FAM46 proteins are novel eukaryotic non-canonical poly(A) polymerases. TENT5A, possibly together with its paralog TENT5C, is responsible for the wave of cytoplasmic polyadenylation of mRNAs. TENT5C is a non-canonical cytoplasmic poly(A) polymerase highly expressed by activated B cells to suppress their proliferation.	other (polyA pol)	bound	17.2407	3.56645	-4.44071	2.92227e-06	21.8164	12.665	5.10996	2.02295	4.57572	1.5435	bound
Ublcp1	ubiquitin-like domain containing CTD phosphatase 1; CPUB1; Ubiquitin-like domain-containing C-terminal domain phosphatase 1 (UBLCP1), an FCP/SCP phosphatase family member, was identified as the first proteasome phosphatase. Phosphatase UBLCP1 controls proteasome assembly. UBLCP1 is a 26S proteasome phosphatase that regulates nuclear proteasome activity.	other (proteasome)	bound	19.6197	2.26783	-8.15014	4.82402e-31	18.8556	20.3838	2.28483	2.25082	0.764122	0.0170051	bound
Kif18b	kinesin family member 18B	other (protein movem.)	bound	106.085	11.8177	-8.39411	1.24877e-67	114.252	97.9178	12.2226	11.4129	8.16699	0.404842	bound
Kif11	kinesin family member 11	other (protein movem.)	bound	134.465	16.1708	-7.88192	4.56114e-41	160.868	108.062	12.5749	19.7667	26.4033	3.59591	bound
Kif18a	kinesin family member 18A	other (protein movem.)	bound	13.7704	2.89757	-4.54636	3.9292e-09	15.9167	11.6241	1.36161	4.43354	2.14626	1.53596	bound
Kifc1	kinesin family member C1	other (protein movem.)	bound	88.0607	19.7009	-4.17343	1.12376e-29	96.7104	79.4109	20.7802	18.6217	8.64974	1.07924	bound
Kif14	kinesin family member 14	other (protein movem.)	bound	15.2143	3.53111	-4.03813	3.65135e-14	19.6757	10.753	3.39565	3.66658	4.46133	0.13547	bound
Kif4	kinesin family member 4; Kinesins move along microtubule (MT) filaments, and are powered by the hydrolysis of adenosine triphosphate (ATP) (thus kinesins are ATPases, a type of enzyme).	other (protein movem.)	bound	46.2137	11.0342	-3.95427	9.40714e-19	56.1671	36.2604	9.18228	12.8861	9.95336	1.85192	bound
Kifc5b	kinesin family member C5B; Hset, KNSL2, Kifc5a; no literature	other (protein movem.)	bound	62.799	16.4232	-3.57614	6.09869e-26	67.1821	58.416	16.9255	15.9209	4.38307	0.502289	bound
Kif20b	kinesin family member 20B	other (protein movem.)	bound	22.8485	6.93105	-3.13621	9.22524e-09	28.7979	16.8991	4.91144	8.95065	5.94942	2.01961	bound
Kif2c	kinesin family member 2C	other (protein movem.)	not bound	50.2352	15.1531	-3.10248	1.88641e-11	63.16	37.3103	14.9168	15.3894	12.9249	0.236333	not bound
Pif1	PIF1 5'-to-3' DNA helicase; PIF; However, DNA helicases can also dismantle R-loops by displacing the bound RNA. In particular, the Pif1 family DNA helicases have been shown to regulate R-loop formation at specific genomic loci, such as tRNA genes and centromeres.	other (R-loop)	bound	29.5754	5.06462	-5.4617	5.93401e-30	33.5905	25.5603	5.48406	4.64518	4.0151	0.419438	bound
Rag2	Recombination-activating gene 2	other (recombination)	bound	130.035	28.4868	-4.32859	5.09515e-33	128.442	131.628	21.9505	35.0231	1.59317	6.53626	bound
Stau2	staufen double-stranded RNA binding protein 2; STAU2 is a double-stranded RNA-binding protein enriched in the nervous system.	other (RNA binding)	bound	11.118	2.90558	-3.59351	1.06854e-18	10.2474	11.9885	2.74588	3.06527	0.870551	0.159694	bound
Apobec2	apolipoprotein B mRNA editing enzyme, catalytic polypeptide 2; Arp1;	other (RNA editing)	bound	21.7049	2.11773	-9.80854	2.82458e-22	21.1213	22.2884	2.7829	1.45256	0.583549	0.665172	bound
Apobec1	apolipoprotein B mRNA editing enzyme, catalytic polypeptide 1; Cdar1	other (RNA editing)	bound	64.9939	9.04206	-6.75954	8.59937e-35	70.2734	59.7144	8.05469	10.0294	5.27949	0.987376	bound
Klc3	kinesin light chain 3; KLC2, KLC2L, KLCt, KNS2B; KLC3 is involved in sperm tail midpiece formation and sperm function. Kinesin light chain 3 (KLC3) is the only known kinesin light chain expressed in post-meiotic male germ cells.	other (sperm)	bound	9.07915	1.75724	-4.85036	3.13593e-08	6.51981	11.6385	1.7697	1.74479	2.55933	0.012459	bound
Bcl2l1	BCL2 like 1	other (survival)	bound	113.992	16.9325	-6.28293	1.03837e-53	119.2	108.785	17.9117	15.9533	5.20738	0.979192	bound
Birc5	baculoviral IAP repeat containing 5; Api4, TIAP, survivin40; Inhibitor of Apoptosis (IAP) Survivin;	other (survival)	bound	106.626	21.6234	-4.63331	1.17213e-31	123.146	90.1064	19.8161	23.4307	16.5198	1.80729	bound
Bmf	Bcl2 modifying factor; BCL-2 modifying factor (BMF) is a sentinel considered to register damage at the cytoskeleton and to convey a death signal to B-cell lymphoma 2. B-cell lymphoma 2 is neutralized by BMF and thereby facilitates cytochrome C release from mitochondria.	other (survival)	bound	63.0583	18.9342	-3.08607	2.24735e-13	70.603	55.5137	21.4314	16.4371	7.54464	2.49716	bound
Polm	polymerase (DNA directed), mu; Pol Mu, Tdt-N; DNA-directed DNA/RNA polymerase mu; Pol iota; polymerase (DNA-directed), mu; terminal transferase polymerase (DNA directed), mu	other (VDJ)	bound	32.9526	1.09023	-28.7069	5.91506e-60	34.812	31.0931	1.26108	0.919385	1.85944	0.170846	bound
Ehd2	EH-domain containing 2; PAST homolog 2; PAST2; ferlins are calcium-sensing, C2 domain-containing proteins involved in vesicle trafficking; Fer1L5 protein binds directly to the endocytic recycling proteins EHD1 and EHD2 and that the second C2 domain in Fer	protein trafficking	bound	95.2061	0.743575	-123.364	3.18187e-104	96.3691	94.0432	0.978024	0.509126	1.16293	0.234449	bound
Cplx2	complexin 2; 921-, 921-L, CPX-2, CPX2, Hfb1; Complexins (CPLXs), initially identified in neuronal presynaptic terminals, are cytoplasmic proteins that interact with the soluble N-ethylmaleimide-sensitive factor attachment protein receptors (SNARE) complex to regulate the fusion of vesicles to the plasma membrane. Complexin 2 regulates secretion of immunoglobulin in antibody-secreting cells. CPLX2…	protein trafficking	bound	690.337	5.53788	-115.828	1.97865e-217	588.108	792.566	6.43461	4.64116	102.229	0.896724	bound
Fcrla	Fc receptor-like A; FCRL, FCRL1, FREB, Fcrlm1, Fcrx, Freb1, mFREB, mFcrX; Fc receptor homolog expressed in B cells (FREB); Fc receptor related protein X; Fc receptor-like and mucin-like 1; fc receptor homolog expressed in B-cells; fc receptor-like protein; fc receptor-related protein X; FCRLA is a resident endoplasmic reticulum protein that associates with intracellular Igs, IgM, IgG and IgA; FCR…	protein trafficking	bound	211.415	10.55	-19.2571	7.86259e-16	271.794	151.036	6.06126	15.0388	60.3787	4.48878	bound
Snca	synuclein alpha; Alpha-synuclein is a neuronal protein that regulates synaptic vesicle trafficking and subsequent neurotransmitter release	protein trafficking	not bound	16.358	1.008	-15.1375	4.41489e-22	20.1754	12.5406	0.813269	1.20273	3.8174	0.194729	not bound
Erc1	ELKS/RAB6-interacting/CAST family member 1; CAST2, ELKS, Elk, Elks1, RAB, RAB6, RAB6IP2A, RAB6IP2B, Rab6ip2; ELKS1 Captures Rab6-Marked Vesicular Cargo in Presynaptic Nerve Terminals. Rab6, a Golgi-derived GTPase for constitutive secretion, associates with mobile axonal cargo and localizes to nerve terminals. ELKS1 is a stationary presynaptic protein with Golgin homology that binds to Rab6. Knock…	protein trafficking	bound	10.8259	1.17637	-8.63738	5.12448e-54	12.0544	9.59737	0.930767	1.42198	1.22852	0.245605	bound
Rab6b	RAB6B, member RAS oncogene; ARHGEF10 was found to localize to vesicles containing Rab6 (of which there are three isoforms, Rab6a, Rab6b and Rab6c), Rab8 (of which there are two isoforms, Rab8a and Rab8b), and/or the secretion marker neuropeptide Y (NPY)-Venus in a Rab6-dependent manner. ARHGEF10 directs the localization of Rab8 to Rab6-positive executive vesicles.	protein trafficking	bound	20.7519	2.56007	-7.65724	0.00142099	14.6178	26.886	2.19014	2.93	6.13405	0.369933	bound
Sytl4	synaptotagmin like 4; Gph, S, Slp4; Slp4 and Rab8 are expressed and interact in human platelets, and might be involved in dense granule release. Munc 18-1 is a member of the Sec/Munc family of syntaxin-binding proteins known to bind to the plasma membrane Q-SNARE syntaxin1 and whose precise role in regulated exocytosis remains controversial. Here, we show that Munc 18-1 plays a positive role in r…	protein trafficking	not bound	5.99425	0.857556	-6.5596	2.16472e-16	4.63473	7.35377	0.73202	0.983091	1.35952	0.125535	not bound
Sorcs2	sortilin related VPS10 domain containing receptor 2; SorCS2 is required for social memory and trafficking of the NMDA receptor. SorCS2 is an intracellular sorting receptor of the VPS10P domain receptor gene family recently implicated in oxidative stress response	protein trafficking	bound	40.3578	6.07164	-6.00975	1.99971e-05	38.4734	42.2421	8.93946	3.20382	1.88438	2.86782	bound
Rab3a	RAB3A, member RAS oncogene family; Rab proteins are GTPases involved in all stages of vesicular transport and membrane fusion in mammalian cells. Individual Rab proteins localize to specific cellular organelles and regulate a specific membrane trafficking pathway. Recent studies suggest an important role for Rab proteins in cancer. Rab3 isoforms (Rab3A, Rab3B, Rab3C, and Rab3D) are expressed almo…	protein trafficking	bound	53.6156	10.5676	-4.77131	5.30414e-20	44.3037	62.9274	9.38846	11.7468	9.31182	1.17917	bound
Snx2	sorting nexin 2	protein trafficking	bound	368.304	73.985	-4.68359	4.07636e-60	362.85	373.757	66.5727	81.3972	5.45344	7.41223	bound
Kpna2	karyopherin subunit alpha 2; IPOA1, PTAC58, Rch, Rch1, m-im, pen; Karyopherin α-2 (KPNA2) is a member of karyopherin family, which is proved to be responsible for the import or export of cargo proteins.	protein trafficking	bound	80.518	16.4023	-4.62542	1.73275e-21	98.9393	62.0967	14.0882	18.7165	18.4213	2.31417	bound
Arhgap33	Rho GTPase activating protein 33; AW324378, NOM, NOMA-GAP, Snx, Snx26, TCGAP, Tcg; Emerging roles of ARHGAP33 in intracellular trafficking of TrkB and pathophysiology of neuropsychiatric disorders. Mechanistically, ARHGAP33 interacts with SORT1 to cooperatively regulate TrkB trafficking. ARHGAP33/SORT1-mediated TrkB trafficking is essential for synapse development and that the dysfunction of this…	protein trafficking	bound	64.0927	13.4004	-4.51097	5.58244e-20	47.2493	80.9362	11.635	15.1658	16.8434	1.76541	bound
Rabgap1l	RAB GTPase activating protein 1-like; HHL, Hh1; Ankyrin-B is a PI3P effector that promotes polarized α5β1-integrin recycling via recruiting RabGAP1L to early endosomes	protein trafficking	bound	46.9901	10.7775	-4.10755	3.17227e-33	53.2227	40.7575	9.41355	12.1415	6.23257	1.364	bound
Snx8	sorting nexin 8	protein trafficking	bound	59.4937	14.1361	-3.94668	1.75393e-36	56.5664	62.421	13.8969	14.3753	2.92728	0.239198	bound
Rab19	RAB19, member RAS oncogene family; ras-related protein Rab-19; Rab19 is likely to represent a novel tissue- or cell type-specific small GTPase. RAB19, a previously uncharacterized RAB, associates with the RAB-GAP TBC1D4 and the HOPS-tethering complex to coordinate cortical clearing and ciliary membrane growth, which is essential for ciliogenesis.	protein trafficking	not bound	16.9208	4.10689	-3.86804	1.07419e-11	18.3767	15.4649	3.49926	4.71452	1.45593	0.607628	not bound
Sipa1l2	signal induced proliferation associated 1 like 2; SPAL2, SPAR2;SIPA1L2 controls trafficking and local signaling of TrkB-containing amphisomes at presynaptic terminals. Here, we show that in neurons BDNF/TrkB traffick in amphisomes that signal locally at presynaptic boutons during retrograde transport to the soma. This is orchestrated by the Rap GTPase-activating (RapGAP) protein SIPA1L2, which co…	protein trafficking	bound	8.87626	2.38713	-3.48997	1.68484e-16	9.64088	8.11164	2.33252	2.44174	0.76462	0.0546068	bound
Stxbp1	syntaxin binding protein 1; MMS10-G, Ms10g, Munc-1, Munc-18a, Munc18-, Munc18-1, N-se, N-sec1, Rb-se, Rb-sec1, Sxtb, Sxtbp1, Unc18, Unc18-1, Unc18h, nse, nsec1; Syntaxin-binding protein 1 (STXBP1; also called MUNC18-1), encoded by STXBP1, is an essential component of the molecular machinery that controls synaptic vesicle docking and fusion.	protein trafficking	bound	28.199	7.84972	-3.37047	2.56469e-26	28.0979	28.3001	7.64191	8.05753	0.101085	0.207814	bound
Dennd5b	DENN domain containing 5B; DENND5B Regulates Intestinal Triglyceride Absorption and Body Mass. The intracellular steps of chylomicron biogenesis and transport from the Endoplasmic Reticulum (ER) to the Golgi complex have been described, but the mechanisms for post-Golgi transport and secretion of chylomicrons have not been identified. Using a newly generated Dennd5b-/- mouse, we demonstrate an es…	protein trafficking	bound	12.6229	3.58015	-3.32768	1.86965e-19	14.0387	11.2072	2.89965	4.26065	1.41575	0.680498	bound
Asb2	ankyrin repeat and SOCS box-containing 2; ASB2 is the specificity subunit of an E3 ubiquitin ligase complex; ASB2 targets the actin-binding proteins filamin A and B for proteasomal degradation	protein turnover	bound	45.4053	0.218815	-189.048	5.13826e-61	38.4944	52.3163	0.148243	0.289388	6.91099	0.0705725	bound
Otub2	OTU domain, ubiquitin aldehyde binding 2	protein turnover	bound	69.9213	1.90554	-34.4844	6.0693e-88	83.8331	56.0096	2.03949	1.77159	13.9118	0.133946	bound
Spsb4	splA/ryanodine receptor domain and SOCS box containing 4; SPRY domain-containing SOCS box protein 4; belong to the SOCS box family of E3 ubiquitin ligases; iNOS was polyubiquitinated and degraded in a proteasome-dependent manner when SPSB1, SPSB2, or SPSB4 was expressed	protein turnover	bound	10.1312	0.314861	-30.4403	4.58769e-25	8.82149	11.4409	0.312658	0.317063	1.30973	0.00220249	bound
Tmprss3	Tmprss3 ?? transmembrane protease, serine 3;	protein turnover	bound	49.5194	3.39092	-13.7446	6.42374e-69	49.3693	49.6695	3.90886	2.87297	0.150141	0.517944	not bound
Ccnf	cyclin F; CycF, Fbxo, Fbxo1, FBX1 ; Cyclin F is a cell cycle-regulated substrate adapter F-box protein for the Skp1, CUL1, and F-box protein (SCF) family of E3 ubiquitin ligases	protein turnover	bound	137.289	14.8231	-8.63253	2.85395e-40	170.316	104.262	15.6022	14.0441	33.0268	0.779061	bound
Trim2	tripartite motif containing 2; CMT2R, RNF86, narf; Tripartite motif (TRIM) proteins belong to a large family with many roles in host biology, including restricting virus infection. Here, we found that TRIM2, which has been implicated in cases of Charcot-Marie-Tooth disease (CMTD) in humans, acts by blocking hemorrhagic fever New World arenavirus (NWA) entry into cells. We show that Trim2-knockout…	protein turnover	bound	4.80189	0.539076	-8.29067	8.08802e-28	4.55559	5.04819	0.33901	0.739141	0.246297	0.200065	bound
Ube2c	ubiquitin-conjugating enzyme E2C	protein turnover	bound	540.306	60.1759	-8.28471	5.82388e-32	645.039	435.572	72.3874	47.9645	104.733	12.2115	bound
Prep	prolyl endopeptidase	protein turnover	bound	307.882	38.769	-7.45472	8.04001e-121	301.293	314.47	36.3319	41.206	6.58827	2.43704	bound
Dtx1	deltex 1, E3 ubiquitin ligase; Deltex1 promotes protein kinase C? degradation and sustains Casitas B-lineage lymphoma expression. Although Deltex proteins have been identified as cytoplasmic downstream elements of the Notch signaling pathway, few studies have been reported on their physiological role. Dtx1 is regulated by Notch-Hairy/E(Spl) signaling and is a major factor specifically regulating …	protein turnover	bound	4.979	0.711213	-6.61008	1.05517e-11	5.51279	4.4452	0.831895	0.590531	0.533793	0.120682	bound
Fbxo5	F-box protein 5; EMI1, FBX5, Fbxo31; F-box proteins are the substrate-recognizing subunits of SKP1 (S-phase kinase-associated protein 1)-cullin1-F-box protein (SCF) E3 ligase complexes that play pivotal roles in multiple cellular processes, including cell proliferation, apoptosis, angiogenesis, invasion, and metastasis. Dysregulation of F-box proteins may lead to an unbalanced proteolysis of nume…	protein turnover	bound	143.933	25.1323	-5.40877	2.35113e-31	168.972	118.894	20.5786	29.6859	25.0386	4.55366	bound
Mylip	myosin regulatory light chain interacting protein; IDOL, MIR; The E3 ubiquitin ligase IDOL regulates synaptic ApoER2 levels and is important for plasticity and learning. The Deubiquitylase USP2 Regulates the LDLR Pathway by Counteracting the E3-Ubiquitin Ligase IDOL.	protein turnover	bound	84.4025	16.737	-4.75056	4.86866e-36	90.6256	78.1793	14.4711	19.0029	6.22313	2.2659	bound
Neurl1b	neuralized E3 ubiquitin protein ligase 1B; Using a yeast two-hybrid screen, we have identified a cGMP-hydrolysing phosphodiesterase, PDE9A, as a novel interactor and substrate of Neuralized E3 ubiquitin protein ligase 1 (NEURL1). Neuralized family member NEURL1 is a ubiquitin ligase for the cGMP-specific phosphodiesterase 9A	protein turnover	not bound	7.04427	1.71786	-3.8575	4.58498e-10	9.01149	5.07704	1.51441	1.92132	1.96722	0.203453	not bound
Mindy2	MINDY lysine 48 deubiquitinase 2	protein turnover	bound	38.0938	9.70894	-3.70995	4.37854e-31	39.4735	36.7141	7.79683	11.6211	1.37967	1.91212	bound
Trim10	tripartite motif containing 10; Herf, Herf1, Rn, Rnf9; Emerging Roles of MHC Class I Region-Encoded E3 Ubiquitin Ligases in Innate Immunity. Multiple E3 ubiquitin ligase genes, including tripartite motif 10 (TRIM10), TRIM15, TRIM26, TRIM27, TRIM31, TRIM38, TRIM39, TRIM40, and RING finger protein 39 (RNF39), are organized in a tight cluster, and an additional two TRIM genes (namely TRIM38 and TRIM…	protein turnover	not bound	12.0196	2.93317	-3.69418	0.0429114	16.3245	7.71469	4.5739	1.29243	4.30489	1.64073	not bound
Adam19	ADAM metallopeptidase domain 19; FKSG34, MADDAM, MLTNB; The ADAM (a disintegrin and metalloproteinases) and the related ADAMTS (a disintegrin and metalloproteinases with thrombospondin) motifs metalloproteinases are membrane-anchored and secreted proteins exhibiting key roles in mediating cell adhesion, proteolytic shedding, and cell signaling. ADAM10 is a principal 'sheddase' of the low-affinity…	protein turnover	bound	11.3868	3.18264	-3.46465	2.78984e-05	12.7684	10.0051	1.39224	4.97303	1.38163	1.7904	not bound
Egfl6	EGF-like-domain, multiple 6; Maeg; EGF-like protein 6; MAM and EGF domains-containing gene protein; epidermal growth factor-like protein 6; EGFL6, a member of the epidermal growth factor (EGF) repeat superfamily proteins, induces angiogenesis by a paracrine mechanism in which EGFL6 is expressed in osteoblastic-like cells but promotes migration and angiogenesis of endothelial cells. Co-immunopreci…	secreted	bound	7.95448	0	-1302.38	5.20385e-11	10.2999	5.60907	0	0	2.34541	0	not bound
Crhbp	corticotropin releasing hormone binding protein; CRF-binding protein; CRH-BP; corticotropin releasing hormone-binding protein; corticotropin-releasing factor-binding protein; corticotropin-releasing hormone-binding protein; no literature about lymphocytes corticotropin releasing hormone binding protein	secreted	bound	9.2747	0	-945.148	7.00301e-10	7.0962	11.4532	0	0	2.1785	0	not bound
Dkk3	dickkopf WNT signaling pathway inhibitor 3; UNQ258/PRO295, REIC, RIG	secreted	bound	8.17085	0.0515109	-165.522	4.93347e-19	7.36612	8.97557	0.0833091	0.0197127	0.804727	0.0317982	not bound
Wnt9a	Wnt family member 9A; wingless-type MMTV integration site family, member 9A; Wnt1, Wnt14, wnt-14; WNT9A Is a Conserved Regulator of Hematopoietic Stem and Progenitor Cell Development. Protein Wnt-9a (formerly Wnt14) is a protein that in humans is encoded by the WNT9A gene. The WNT gene family consists of structurally related genes that encode secreted signaling proteins.	secreted	bound	5.01585	0.031993	-129.589	4.37529e-13	4.37482	5.65687	0	0.063986	0.641024	0.031993	not bound
Slit1	slit homolog 1 (Drosophila); MEGF4, SLIL1, SLIT-1, SLIT3; SLIT1 gene at human chromosome 10q24.1, SLIT2 gene at 4p15.31, and SLIT3 gene at 5q34-q35.1 encode large secreted proteins functioning as ligands for Roundabout (Robo) receptors. SLIT-ROBO signaling pathway is implicated in neurogenesis, angiogenesis, and immune response through the regulation of axonal guidance, endothelial cell migration…	secreted	bound	29.6763	0.680943	-41.1686	1.49033e-55	23.9807	35.3719	0.875504	0.486381	5.69564	0.194561	bound
Dpt	dermatopontin; TRAMP, EQ-1, Eq1; Dermatopontin is a novel regulator of the CdCl2-induced decrease in claudin-11 expression. Dermatopontin (DPT), an extracellular matrix (ECM) protein, has been previously shown to be upregulated in the infarct zone of experimentally induced myocardial infarction (MI) rats. Dermatopontin promotes adhesion, spreading and migration of cardiac fibroblasts in vitro.	secreted	not bound	6.0099	0.290259	-19.5973	3.3811e-14	4.49123	7.52858	0.29116	0.289357	1.51867	0.000901577	not bound
Ltbp4	latent transforming growth factor beta binding protein 4	secreted	bound	17.8884	1.71978	-9.72905	7.63251e-28	12.9551	22.8216	1.87042	1.56915	4.93326	0.150636	bound
Ceacam16	carcinoembryonic antigen-related cell adhesion molecule 16; CEAL2, DFNA4B; a-Tectorin (TECTA), -tectorin (TECTB), and carcinoembryonic antigen-related cell adhesion molecule 16 (CEACAM) are secreted glycoproteins that are present in the tectorial membrane (TM), an extracellular structure overlying the hearing organ of the inner ear, the organ of Corti. We report on a secreted protein found in mam…	secreted	not bound	4.54764	0.569468	-7.51524	0.000221203	2.19754	6.89774	0.792668	0.346268	2.3501	0.2232	bound
Gas6	growth arrest specific 6; AXLLG, AXSF; Axl receptor tyrosine kinase (RTK) and its ligand, growth arrest-specific protein 6 (Gas6), are involved in several biological functions and participate in the development and progression of a range of malignancies and autoimmune disorders.	secreted	not bound	4.8366	0.813076	-5.59319	3.95801e-09	3.24242	6.43079	0.807389	0.818764	1.59419	0.00568756	not bound
Bglap	bone gamma-carboxyglutamate protein;osteocalcin, BGP, Bgl1, O, OC, OG, OG1, mOC, mOC-A, oste, Bglap; Osteocalcin, also known as bone gamma-carboxyglutamic acid-containing protein (BGLAP), is a small (49-amino-acid) noncollagenous protein hormone found in bone and dentin, first identified as a calcium-binding protein in chick bone.	secreted	bound	6.12072	1.17167	-4.95752	0.00924944	5.85079	6.39065	1.4569	0.886453	0.269928	0.285221	not bound
Tnfsf10	Trail; tumor necrosis factor (ligand) superfamily, member 10; APO-2L, Ly81, TL2, Trail; TNF-related apoptosis inducing ligand; TNF-related apoptosis-inducing ligand; TRAIL/APO2L; tumor necrosis factor ligand superfamily member 10	secreted	not bound	54.8346	12.9267	-3.99741	1.08597e-43	53.2116	56.4575	11.0098	14.8436	1.62292	1.91691	not bound
Pde9a	phosphodiesterase 9A; Phosphodiesterase 9A regulates central cGMP and modulates responses to cholinergic and monoaminergic perturbation in vivo	signal transducer	bound	34.7254	0.0241505	-1616.41	3.77443e-13	25.9725	43.4783	0.048301	0	8.75286	0.0241505	bound
Grb7	growth factor receptor-bound protein 7; B47; GRB7 adapter protein; Growth factor receptor-bound protein 7 (GRB7 adapter protein) (Epidermal growth factor receptor GRB-7); epidermal growth factor receptor GRB-7; growth factor receptor-bound protein 7; Grb7 family adaptor molecules consist of Grb7, Grb10 and Grb14, each of which has several splicing variants. Grb7 is a multidomain intracellular sig…	signal transducer	not bound	110.167	1.03925	-99.5781	5.47751e-110	93.8043	126.53	0.95659	1.1219	16.3628	0.0826569	not bound
Bcar3	breast cancer anti-estrogen resistance 3; AND-34; NSP2, SH2D3B; SH2 domain-containing protein 3B; breast cancer anti-estrogen resistance protein 3; breast cancer antiestrogen resistance 3 protein; dJ1033H22.2 (breast cancer anti-estrogen resistance 3); novel SH2-containing protein 2 breast cancer anti-estrogen resistance 3 breast cancer anti-estrogen resistance 3	signal transducer	bound	8.29473	0.107889	-78.4341	1.98284e-30	8.41807	8.17139	0.159254	0.0565243	0.123338	0.051365	bound
Plpp3	phospholipid phosphatase 3; Lpp3, PRG, PRG-2, Pp, Ppab2b, Ppap2b; The potential role of the lipid phosphate phosphatase 3 (Plpp3) gene in cardiovascular disease; PLPP3 encodes LPP3 (lipid phosphate phosphatase 3), a cell-surface enzyme that can regulate the availability of bioactive lysophopsholipids including lysophosphatidic acid (LPA). The PLPP3 gene encodes for a ubiquitous enzyme that dephos…	signal transducer	bound	15.4595	0.199874	-74.4383	1.20875e-44	15.0219	15.8972	0.2207	0.179047	0.437626	0.0208262	not bound
Edaradd	EDAR (ectodysplasin-A receptor)-associated death domain; crinkled; ectodysplasin-A receptor-associated adapter protein; ECTD11A, ECTD11B, ED3, EDA3 606603, Crinkled (Cr); EDA, EDAR, and EDARADD encode signaling molecules in the Eda/Edar/NF-?B signaling pathways, we also checked EDAR and EDARADD in this study. EDAR is a NF-kappaB-activating, death domain-containing member of the TNF receptor famil…	signal transducer	bound	26.1054	0.435242	-56.0909	4.82037e-153	25.9752	26.2356	0.381401	0.489082	0.130176	0.0538408	bound
Nkd2	naked cuticle homolog 2 (Drosophila) naked cuticle homolog 2 (Drosophila); mNkd2; naked-2; NKD2 is myristoylated; Naked2 antagonizes Wnt-beta-catenin activity by degrading Dishevelled-1 at the plasma membrane	signal transducer	bound	11.9955	0.255898	-41.9725	1.07901e-47	10.2708	13.7202	0.12412	0.387676	1.72469	0.131778	bound
Ankrd6	ankyrin repeat domain 6; diversin; Ankrd6 is related to the Drosophila gene Diego, which interacts with Flamingo in the regulation of planar cell polarity; Ankyrin repeat domain 6 (ANKRD6) is a ubiquitous protein that associates with early development in mammals and is highly expressed in the brain, spinal cord, and heart of humans. Centrosomal localization of Diversin and its relevance to Wnt si…	signal transducer	bound	20.3088	0.475539	-39.729	5.93839e-77	16.6759	23.9416	0.376485	0.574593	3.63286	0.0990539	bound
Trib2	tribbles homolog 2 (Drosophila); Trib2 is a novel regulator in the TLR5 signaling pathway and altered expression of Trib2 may play a role in IBD; Transformation by Tribbles homolog 2 (Trib2) requires both the Trib2 kinase domain and COP1 binding; Human TRIB2 is a repressor of FOXO that contributes to the malignant phenotype of melanoma cells; Tribbles homolog 2 (Trib2) and HoxA9 cooperate to acce…	signal transducer	bound	32.8745	0.7995	-38.7161	7.40903e-10	50.2059	15.5432	0.688686	0.910314	17.3314	0.110814	bound
Axin2	axin2; Axi1, Axil, Conductin, ODCRCS; Axin and conductin (also known as axin2) are structurally related inhibitors of Wnt/?-catenin signalling that promote degradation of ?-catenin. Negative-feedback regulation of the Wnt pathway by conductin/axin2 involves insensitivity to upstream signalling.	signal transducer	bound	5.02539	0.211511	-21.7737	3.23465e-24	4.96166	5.08913	0.140479	0.282542	0.0637333	0.0710315	bound
Srpk3	serine/arginine-rich protein specific kinase 3; Mss, Mssk1, Stk2, Stk23; Normal muscle growth and homeostasis require MEF2-dependent signaling by Srpk3.	signal transducer	bound	17.0586	0.944671	-16.6563	5.95417e-22	14.2631	19.8541	0.352451	1.53689	2.79554	0.59222	not bound
Ccm2l	cerebral cavernous malformation 2-like; The cerebral cavernous malformation proteins CCM2L and CCM2 prevent the activation of the MAP kinase MEKK3. In vitro, both CCM2L and CCM2 bind MEKK3 in a complex with CCM1. Both CCM2L and CCM2 interfere with MEKK3 activation and its ability to phosphorylate MEK5, a downstream target. The in vivo relevance of this regulation was investigated in zebrafish. CC…	signal transducer	not bound	23.5901	1.43018	-15.495	1.44563e-21	17.0769	30.1034	1.67286	1.1875	6.51326	0.24268	not bound
Dab2ip	disabled 2 interacting protein; AF9Q34, AIP-1, AIP1, DIP1/2; DAB2IP is a Ras-GAP, and negatively controls Ras-dependent mitogenic signals. In addition, acting as a signaling adaptor, DAB2IP modulates other key oncogenic pathways, including TNFα/NF-κB, WNT/β-catenin, PI3K/AKT, and androgen receptors. DAB2IP is a ras/GAP tumor suppressor gene which is highly expressed in vascular tissue.	signal transducer	bound	61.9431	3.76345	-15.296	1.3337e-61	53.6292	70.257	4.34142	3.18548	8.31389	0.57797	bound
Cabp4	calcium binding protein 4; CSNB2B; CaBP4 is a calmodulin-like neuronal calcium-binding protein that is crucial for the development and/or maintenance of the cone and rod photoreceptor synapse; CaBP4 is important for normal synaptic function, probably through regulation of Ca(2+) influx and neurotransmitter release in photoreceptor synaptic terminals.	signal transducer	not bound	22.4835	1.3815	-15.2349	3.29413e-25	16.2976	28.6695	1.18268	1.58031	6.18599	0.198816	not bound
Nuak1	NUAK family, SNF1-like kinase, 1; ARK5, Omphk1; NUAK1 and NUAK2 genes encode kinases, members of the AMPK-related kinases (ARK) gene family. Both NUAK1 and NUAK2 are known targets of the serine threonine kinase LKB1, a tumor suppressor involved in regulating cell polarity. NUAK1 (NUAK family SnF1-like kinase-1) and NUAK2 protein kinases are activated by the LKB1 tumour suppressor and have been im…	signal transducer	bound	24.1127	1.52258	-14.9372	4.14004e-72	24.001	24.2245	1.64897	1.39619	0.111779	0.126391	bound
Nedd9	neural precursor cell expressed, developmentally down-regulated 9	signal transducer	bound	205.241	18.9904	-10.1196	6.54858e-113	225.061	185.421	18.6505	19.3303	19.8199	0.339875	bound
Pitpnm2	phosphatidylinositol transfer protein_ membrane-associated 2 phosphatidylinositol transfer protein, membrane-associated 2, NIR3, RDGBA2, Rdgb2, homologues of the Drosophila retinal degeneration B protein (rdgB), PYK2-binding proteins that play a role in the control of calcium and phosphoinositide metabolism downstr	signal transducer	bound	36.5621	3.497	-9.85094	1.17111e-65	31.9214	41.2029	2.92618	4.06782	4.64075	0.570819	bound
Prkcq	protein kinase C, theta; PKC-theta, PKCtheta, Pkcq; protein kinase C (PKC), in cooperation with PKC, is essential for T-cell signaling and function. Protein kinase C- promotes Th17 differentiation via upregulation of Stat3.	signal transducer	bound	10.5135	1.09406	-9.06244	1.7321e-18	9.89074	11.1363	1.50458	0.683547	0.622777	0.410515	bound
Cdc42ep4	CDC42 effector protein (Rho GTPase binding) 4; binder of Rho GTPase 4; binder of Rho GTPases 4; cdc42 effector protein 4; no literature	signal transducer	bound	7.37243	0.828084	-8.32601	9.56128e-11	7.34566	7.3992	1.2997	0.356463	0.0267696	0.471621	not bound
Ppm1e	protein phosphatase, Mg2+/Mn2+ dependent 1E; CAMKPN, CaMKP-N, POPX1, PP2CH, caMKN; Conversely, transfection with Lnc-MALAT1 small interfering RNA aggravated Dex-induced cytotoxicity. Transfection with LV-MALAT1 downregulated Ppm1e (protein phosphatase, Mg2+/ Mn2+-dependent 1e) expression to activate AMPK signaling.	signal transducer	bound	23.8062	2.72215	-8.27631	5.42954e-39	24.5108	23.1016	1.84705	3.59726	0.704614	0.875104	bound
Tnk2	tyrosine kinase, non-receptor, 2	signal transducer	bound	40.406	4.60369	-8.23341	7.11566e-55	40.3142	40.4977	4.52657	4.68082	0.0917408	0.0771282	not bound
Fam83d	family with sequence similarity 83 member D; CHICA; Fam83d modulates MAP kinase and AKT signaling and is induced during neurogenic skeletal muscle atrophy	signal transducer	bound	19.5739	2.30116	-8.01874	6.90006e-24	22.0031	17.1448	2.9114	1.69093	2.42911	0.610234	bound
Eps8	epidermal growth factor receptor pathway substrate 8	signal transducer	bound	50.6859	6.1046	-7.78175	6.85614e-44	52.9339	48.4379	5.95817	6.25102	2.24801	0.146428	bound
Arhgap19	Rho GTPase activating protein 19; ARHGAP19, a previously uncharacterised protein, is predominantly expressed in hematopoietic cells and has an essential role in the division of T lymphocytes. Overexpression of ARHGAP19 in lymphocytes delays cell elongation and cytokinesis. Conversely, silencing of ARHGAP19 or expression of a GAP-deficient mutant induces precocious mitotic cell elongation and clea…	signal transducer	bound	42.0354	5.16229	-7.5433	3.45901e-21	56.2994	27.7714	5.97384	4.35075	14.264	0.811546	bound
Rtkn2	rhotekin 2; Mbf, Plekhk1; Rhotekin 2 (RTKN2), a Rho-guanosine triphosphatase (GTPase) effector, has been reported to be anti-apoptotic. downregulation of RTKN2 in HCC cells notably induced cell apoptosis, while significantly repressing cell invasion. Identification and characterization of a lymphocytic Rho-GTPase effector: rhotekin-2.	signal transducer	bound	14.0646	1.83157	-7.20431	8.76014e-23	17.8109	10.3183	1.98582	1.67732	3.74631	0.154253	bound
Shc4	SHC adaptor protein 4; RaLP, SHCD; Signaling adaptor ShcD suppresses extracellular signal-regulated kinase (Erk) phosphorylation distal to the Ret and Trk neurotrophic receptors. Adaptor Protein ShcD/SHC4 Interacts with Tie2 Receptor to Synergistically Promote Glioma Cell Invasion	signal transducer	not bound	5.46372	0.715671	-7.18151	1.2785e-26	4.9944	5.93305	0.682547	0.748795	0.469326	0.0331239	bound
Phlda1	pleckstrin homology like domain family A member 1; DT1P1B1, DT1P1B11, TDAG5, TDAG51, Tda, Tdag; Pleckstrin homology-like domain, family A, member 1 (PHLDA1) encodes a member of an evolutionarily conserved pleckstrin homology-related domain protein family. PHLDA1 plays an important role in immunological regulation, particularly in the Toll-like receptor-mediated immune response. PHLDA1 promotes mi…	signal transducer	bound	9.18162	1.20225	-7.10069	6.02523e-18	8.79389	9.56935	0.918832	1.48567	0.38773	0.283418	bound
Camk2b	calcium/calmodulin-dependent protein kinase II, beta; CaMKII, CAM2, CAMK2, CAMKB, MRD54; Ca2+/calmodulin-dependent protein kinase IIbeta and IIdelta mediate TGFbeta-induced transduction of fibronectin and collagen in human pulmonary fibroblasts. Active metabolism regulates oocyte cell death via calcium/calmodulin-dependent protein kinase II (CaMKII)-mediated phosphorylation of caspase-2, but the …	signal transducer	not bound	64.2667	8.4882	-7.08263	4.57578e-46	57.4912	71.0422	8.68667	8.28973	6.77551	0.198468	bound
Prkd2	protein kinase D2 protein kinase D2	signal transducer	bound	265.157	37.6313	-6.60202	1.36919e-55	234.572	295.743	36.4596	38.8031	30.5854	1.17175	bound
Lcp2	SLP-76, SH2 domain-containing leukocyte protein of 76 kDa	signal transducer	bound	16.632	2.44456	-6.31997	1.19081e-16	15.8718	17.3922	3.24788	1.64123	0.760196	0.803321	bound
Wnk2	WNK lysine deficient protein kinase 2; protein kinase lysine-deficient 2; protein kinase with no lysine 2; serine/threonine-protein kinase WNK2; WNK2 affects ERK activation. We found that WNK2 depletion decreased RhoA activation and promoted GTP-loading of Rac1, leading to stimulation of the Rac1-effector PAK1, which is the kinase responsible for subsequent phosphorylation of MEK1 at serine 298, …	signal transducer	bound	3.83148	0.587512	-6.1145	1.12584e-10	2.64677	5.01619	0.596691	0.578334	1.18471	0.00917864	bound
Parvb	parvin, beta; CGI-56 6, D15Gsk1, affixin; Structural basis for paxillin binding and focal adhesion targeting of -parvin. -Parvin is a cytoplasmic adaptor protein that localizes to focal adhesions where it interacts with integrin-linked kinase and is involved in linking integrin receptors to the cytoskeleton. It has been reported that despite high sequence similarity to -parvin, -parvin does not b…	signal transducer	bound	68.5724	10.5071	-6.11214	1.91384e-36	59.5243	77.6205	10.4133	10.6009	9.04814	0.0938205	bound
Camk1g	calcium/calmodulin-dependent protein kinase I gamma; CLICK3, CLICKIII, VWS1, CaMKIgamma; Ca(2+) signaling plays a central role in activity-dependent regulation of dendritic arborization, but key molecular mechanisms downstream of calcium elevation remain poorly understood. Here we show that the C-terminal region of the Ca(2+)/calmodulin-dependent protein kinase CLICK-III (CL3)/CaMKIgamma, a membr…	signal transducer	bound	24.6562	3.89339	-5.86947	1.91678e-14	23.172	26.1404	5.16145	2.62533	1.48418	1.26806	not bound
Gsap	gamma-secretase activating protein; PION; Biochemical, pathogenic, and human genetic data confirm that GSAP (γ-secretase activating protein), a selective γ-secretase modulatory protein, plays important roles in Alzheimer's disease (AD) and Down's syndrome. GSAP modulates γ-secretase specificity by inducing conformational change in PS1. Here, we show that knockout of GSAP in cultured cells directl…	signal transducer	bound	13.0228	2.13324	-5.73327	8.42766e-32	11.6423	14.4033	2.07841	2.18807	1.38049	0.0548302	not bound
Irs2	insulin receptor substrate 2; insulin receptor substrate 2 (IRS2)-mediated signals coordinate key processes in rodent physiology such as food intake, fertility, longevity, and aging-related behavior. Glucose induces mouse beta cell proliferation via IRS2, mTOR and cyclin D2 but not the insulin receptor.	signal transducer	bound	36.5805	6.29252	-5.43784	5.12915e-37	33.476	39.685	6.39774	6.18729	3.10452	0.105224	bound
Dusp7	dual specificity phosphatase 7	signal transducer	bound	95.0762	16.3684	-5.41714	4.30404e-25	76.6921	113.46	17.226	15.5109	18.3841	0.857527	bound
Shcbp1	SHC binding and spindle associated 1; FGF13 interaction with SHCBP1 activates AKT-GSK3α/β signaling and promotes the proliferation of A549 cells	signal transducer	bound	49.3212	10.0647	-4.68129	5.70713e-13	60.4629	38.1795	6.06709	14.0623	11.1417	3.99763	not bound
Camk2n2	calcium/calmodulin dependent protein kinase II inhibitor 2; CAM-KIIN, CAMKIIN; CaMK2N1 and CaMK2N2 are endogenous inhibitors of calcium/calmodulin-dependent protein kinase II (CaMKII), a key synaptic signaling molecule for learning and memory.	signal transducer	bound	7.15029	1.43885	-4.64579	5.85664e-07	6.44607	7.8545	1.16646	1.71125	0.704215	0.272396	bound
Pik3ap1	phosphoinositide-3-kinase adaptor protein 1; BCAP; Nck-mediated recruitment of BCAP to the BCR regulates the PI(3)K-Akt pathway in B cells. Genetic ablation of Nck resulted in defective BCR signaling, which led to hampered survival and proliferation of B cells in vivo. We demonstrate a previously unknown adaptor function for Nck in recruiting BCAP to sites of BCR signaling and thereby modulating …	signal transducer	bound	484.196	98.0031	-4.64183	1.52242e-43	470.949	497.443	90.5436	105.463	13.2473	7.45951	bound
Mast2	microtubule associated serine/threonine kinase 2; Microtubule-associated Ser/Thr kinase 2 (MAST2) inhibits neurite outgrowth, and its inhibition therefore represents a potential therapeutic strategy. Phosphatase and tensin homologue (PTEN) and microtubule-associated serine threonine kinase 2 (MAST2) are key negative regulators of survival pathways in neuronal cells. The two proteins interact via …	signal transducer	bound	54.4101	11.5861	-4.40915	2.95161e-45	59.4627	49.3575	10.8275	12.3446	5.05264	0.758556	bound
Ppp1r16b	protein phosphatase 1, regulatory subunit 16B; ANKRD4, TIMAP, Wdt4; Multi-directional function of the protein phosphatase 1 regulatory subunit TIMAP. TIMAP is an endothelial-cell predominant member of the MYPT family of PP1c regulatory subunits. This study explored the TIMAP-PP1c interaction and substrate specificity in vitro. TIMAP associated with all three PP1c isoforms, but endogenous endothel…	signal transducer	bound	152.368	33.6348	-4.23344	2.90255e-44	149.116	155.621	33.7896	33.48	3.25265	0.154828	bound
Ifi209	interferon activated gene 209; If, Ifix, Pyh, Pyhi, Pyhin-1, Pyhin1; However, rather than having a role in DNA sensing, PYHIN1 induced proinflammatory cytokines in response to interleukin-1 (IL-1) or tumor necrosis factor α (TNFα) stimulation. Of note, PYHIN1, via its HIN domain, directly induced IL-6 and TNFα transcription, revealing that PYHIN proteins play a role in proinflammatory gene induct…	signal transducer	not bound	119.219	27.7373	-4.18957	0.000630381	130.239	108.199	11.9449	43.5296	11.0203	15.7923	not bound
Inppl1	inositol polyphosphate phosphatase-like 1; SHIP2; SH2 domain-containing inositol 5'-phosphatase 2; coligation of the BCR and the inhibitory receptor Fc gamma RIIB1 leads to potent inhibition of BCR-induced positive signaling through the recruitment of the inositol phosphatase SHIP to Fc gamma RIIB1.	signal transducer	bound	14.8691	3.34862	-4.17551	1.60808e-25	15.5113	14.2269	2.83664	3.8606	0.642216	0.511981	bound
Gab1	growth factor receptor bound protein 2-associated protein 1; DFNB26; Role of GAB1/PI3K/AKT signaling high glucose-induced cardiomyocyte apoptosis. Gab1 is a scaffold protein that acts downstream of receptor tyrosine kinases. Here, we produced conditional Gab1 mutant mice (by K14- and Krox20-cre) and show that Gab1 mediates crucial signals in the control of both the hair cycle and the self-renewal…	signal transducer	bound	23.3704	5.26091	-4.13937	7.23298e-22	24.0684	22.6724	5.97121	4.55062	0.697972	0.710297	bound
Sgk1	serum/glucocorticoid regulated kinase 1; SGK1 may play an important role in macrophage recruitment and M2 macrophage activation by activating the STAT3 pathway; SGK1, a kinase involved in epithelial ion transport and cell survival	signal transducer	bound	80.9843	18.2552	-4.12494	1.53147e-24	90.5982	71.3704	19.9291	16.5813	9.61387	1.67388	bound
Neurl3	neuralized E3 ubiquitin protein ligase 3; LINCR, RNF132; Several proteins interact with and regulate the Notch pathway, including the E3 ubiquitin ligase Neuralized (Neur) that influences the stability and activity of Notch ligands. LINCR may exert its effects on distal lung development in this model through activation of the Notch signaling pathway.	signal transducer	not bound	26.2782	6.10752	-3.99947	2.69086e-12	27.2638	25.2926	7.25603	4.959	0.985631	1.14852	not bound
Pde5a	phosphodiesterase 5A	signal transducer	bound	18.1798	4.40107	-3.89942	2.64009e-25	19.4175	16.9421	3.4377	5.36444	1.2377	0.963368	bound
Card9	caspase recruitment domain family, member 9; CANDF2, hCARD9; Nuclear factor-kappaB (NF-kappaB) and mitogen-activated protein kinases (MAPKs) are activated upon engagement of a wide variety of immunoreceptors. Recent studies have revealed that two caspase-recruitment domain (CARD) family adaptor molecules, CARD-containing MAGUK protein 1 (CARMA1) and CARD9, are crucial regulators of the ITAM-media…	signal transducer	bound	23.5057	5.65116	-3.85137	1.02022e-07	18.6982	28.3133	7.29049	4.01182	4.80753	1.63934	bound
Rai14	retinoic acid induced 14; Ankycorbin, Norpeg, RAI13; Retinoic Acid-Induced Protein 14 (RAI14) Promotes mTOR-Mediated Inflammation Under Inflammatory Stress and Chemical Hypoxia in a U87 Glioblastoma Cell Line. Retinoic acid-induced 14 is a developmentally regulated gene induced by retinoic acid and is closely associated with NIK/NF-kappaB signaling. U87 cells were treated with siR-RAI14 or everol…	signal transducer	bound	7.50589	1.8589	-3.83555	3.62051e-09	7.93913	7.07265	1.03319	2.68461	0.433241	0.825708	not bound
Racgap1	Rac GTPase activating protein 1; CYK4, HsCYK-4, ID-GAP, MgcRacGAP; RacGAP1 is one of the two components of the centralspindlin complex essential for orchestrating cytokinesis in all animal cells. RacGAP1 function is crucial for cytokinesis and its activity at different levels controls different aspects of cytokinesis. Rac GTPase activating protein 1 (RacGAP1) plays a regulatory role in cell growt…	signal transducer	bound	143.879	35.7144	-3.76426	1.35547e-21	172.51	115.249	35.779	35.6498	28.6308	0.0646111	bound
Melk	maternal embryonic leucine zipper kinase; MPK3, MPK38; Maternal embryonic leucine zipper kinase (MELK)/Murine protein serine-threonine kinase 38 (MPK38) is a member of the AMP-related serine-threonine kinase family, which has been reported to be involved in the regulation of many cellular events, including cell proliferation, apoptosis, and metabolism, partly by phosphorylation and regulation of …	signal transducer	bound	31.4509	7.98005	-3.67521	5.71943e-12	40.344	22.5578	8.55296	7.40713	8.89309	0.572912	not bound
Rapgef5	Rap guanine nucleotide exchange factor (GEF) 5; GFR, MR-GEF, REPAC; RAPGEF5 is a potent activator of Rap proteins and mutations in RAPGEF5 have been linked to both neurological disorders and congenital heart disease. In the frog model, Xenopus tropicalis, Rapgef5 is a critical regulator of the canonical Wnt signalling pathway and is required for normal gastrulation and correct establishment of th…	signal transducer	bound	16.1395	4.12425	-3.67061	2.15823e-20	16.7619	15.5171	4.32579	3.92271	0.622358	0.201543	bound
Tifa	TRAF-interacting protein with forkhead-associated domain; TRAF-interacting protein with FHA domain-containing protein A; TRAF2-binding protein; Traf2 binding protein; T2bp; TRAF-interacting protein with FHA domain-containing protein A; TRAF-interacting protein with a forkhead-associated domain; TRAF2 binding protein; TRAF2-binding protein; TRAF6 binding protein; putative MAPK-activating protein P…	signal transducer	bound	727.833	190.833	-3.62736	6.9087e-26	745.528	710.137	143.802	237.864	17.6959	47.0312	bound
Pde4d	phosphodiesterase 4D, cAMP-specific; STRK1, Dpde3; rimary B cell chronic lymphocytic leukemic (B-CLL) cells, apoptosis could be induced by stimulating the cAMP signaling pathway with a phosphodiesterase4 (PDE4) inhibitor alone;	signal transducer	bound	27.7446	7.44589	-3.49816	3.35389e-30	26.1994	29.2899	7.00073	7.89105	1.54526	0.445159	bound
Ttpal	tocopherol (alpha) transfer protein-like; TTPAL Promotes Colorectal Tumorigenesis by Stabilizing TRIP6 to Activate Wnt/β-Catenin Signaling. TTPAL significantly activated Wnt signaling and increased β-catenin activation and protein expression of cyclin D1 and c-Myc. Coimmunoprecipitation followed by mass spectrometry identified thyroid receptor-interacting protein 6 (TRIP6) as a direct downstream …	signal transducer	bound	77.3975	20.8214	-3.49453	6.3402e-40	76.0381	78.7569	18.9556	22.6872	1.3594	1.86581	bound
Sbk1	SH3-binding domain kinase 1; serine/threonine-protein kinase SBK1; no literature about function. SH3-binding domain kinase 1 SH3-binding domain kinase 1	signal transducer	bound	185.066	53.1383	-3.26229	8.26831e-18	175.06	195.073	51.398	54.8785	10.0063	1.74021	bound
Irak3	interleukin-1 receptor-associated kinase 3; IRAK-M ; IRAK-M is a negative regulator of Toll-like receptor signaling. Interleukin-1 receptor-associated kinase M-deficient mice demonstrate an improved host defense during Gram-negative pneumonia.	signal transducer	bound	26.1355	7.88109	-3.11817	2.45036e-20	24.6325	27.6385	6.89682	8.86536	1.503	0.984267	bound
Phlpp1	PH domain and leucine rich repeat protein phosphatase 1; PHLPP, PLEKHE1, SCOP; PH domain leucine-rich-repeats protein phosphatase (PHLPP) is a family of Ser/Thr protein phosphatases that serve as tumor suppressors by negatively regulating Akt. Reduced expression of the tumor suppressor PHLPP1 enhances the antiapoptotic B-cell receptor signal in chronic lymphocytic leukemia B-cells. We now show th…	signal transducer	bound	26.7998	8.15964	-3.07474	5.18621e-23	28.5249	25.0747	8.21522	8.10406	1.7251	0.0555823	bound
Mast4	microtubule associated serine/threonine kinase family member 4; The Microtubule-Associated Serine/Threonine Kinase family (MAST1-4, and MAST-like) is characterised by the presence of a serine/threonine kinase domain and a postsynaptic density protein-95/discs large/zona occludens-1 domain (PDZ). This latter domain gives the MAST family the capacity to scaffold its own kinase activity.	signal transducer	bound	11.6222	3.56145	-3.04359	1.91352e-12	10.9911	12.2532	3.79339	3.3295	0.631068	0.231944	bound
Enpep	glutamyl aminopeptidase (aminopeptidase A); BP1, APA, Bp-1/6C3, Ly-51, Ly51, CD249, gp160; While mice homozygous for the BP-1 mutation did not express detectable BP-1 protein or enzyme activity, they developed normally, generated normal numbers of T and B cells, exhibited integrity of Ab responses to both thymus-dependent and -independent Ags, and produced normal serum Ig levels. Phenotypic analy…	surface receptor	bound	19.2378	0.0118457	-1827.35	7.81394e-14	22.644	15.8317	0.0236914	0	3.40617	0.0118457	bound
Ret	ret proto-oncogene	surface receptor	bound	6.62804	0.0116103	-558.497	4.20764e-17	6.25505	7.00103	0.0135803	0.00964017	0.37299	0.00197009	bound
Lgr5	leucine-rich repeat-containing G protein-coupled receptor 5; Wnt agonists of the R-spondin family provide potent growth stimuli for crypts in vivo and in vitro. Independently, Lgr5 was found as an exquisite marker for these crypt stem cells. The story has come full circle with the finding that the stem cell marker Lgr5 constitutes the receptor for R-spondins and occurs in complex with Frizzled/Lr…	surface receptor	bound	47.0611	0.287444	-148.322	3.47004e-110	47.9878	46.1345	0.169294	0.405593	0.926674	0.118149	bound
Cd19	CD19 molecule CD19 molecule	surface receptor	bound	1044.79	8.94859	-109.636	0	933.291	1156.29	8.71702	9.18015	111.498	0.231563	bound
Ms4a1	membrane-spanning 4-domains, subfamily A, member 1; CD20 antigen; B-cell differentiation antigen Ly-44; B-lymphocyte antigen CD20; lymphocyte antigen 44	surface receptor	bound	19.9317	0.212152	-88.3716	7.42933e-13	14.0391	25.8244	0.234257	0.190046	5.89265	0.0221056	not bound
Tnfrsf8	tumor necrosis factor receptor superfamily, member 8; Cd30, D1S166E, Ki, Ki-1; Costimulatory signals via the subset of the TNFR superfamily molecules, OX40 (TNFRSF4), 4-1BB (TNFRSF9), CD27, DR3 (TNFRSF25), CD30 (TNFRSF8), GITR (TNFRSF18), TNFR2 (TNFRSF1B), and HVEM (TNFRSF14), which are constitutive or inducible on T cells, play important roles in protective immunity, inflammatory and autoimmune …	surface receptor	bound	6.59334	0.113728	-56.3839	1.63031e-17	3.78539	9.4013	0.145072	0.0823847	2.80795	0.0313435	bound
Fcmr	Fc fragment of IgM receptor; Fai, Faim3, Fcmu, FcmuR, Toso; Emerging Functions of Natural IgM and Its Fc Receptor FCMR in Immune Homeostasis. Opsonization of antigen complexed with IgM is mediated by cell surface Fc receptors. While the existence of Fc alpha/mu receptor has been known for some time, only recently has the Fc receptor specific for IgM (FCMR) been identified. sIgM-FcμR Interactions …	surface receptor	not bound	28.4331	0.656863	-40.646	1.94267e-28	21.6398	35.2263	0.60177	0.711957	6.79321	0.0550931	not bound
Cd36	CD36 molecule (thrombospondin receptor); BDPLT10, CHDS7, FAT, GP3B, GP4, GPIV, PASIV, SCARB3; CD36 antigen (collagen type I receptor, thrombospondin receptor); GPIIIB; PAS IV; PAS-4 protein; cluster determinant 36; fatty acid translocase; glycoprotein IIIb; leukocyte differentiation antigen CD36; platelet glycoprotein 4; platelet glycoprotein IV; scavenger receptor class B, member 3; function of …	surface receptor	bound	11.7438	0.329633	-35.0296	6.1896e-32	12.2054	11.2823	0.533119	0.126147	0.461515	0.203486	not bound
Slamf7	SLAM family member 7; signaling lymphocytic activation molecule family 7 (SLAMF7)	surface receptor	bound	171.848	5.35827	-30.125	3.75532e-217	166.197	177.498	5.28923	5.4273	5.65059	0.0690352	not bound
Adgrl2	adhesion G protein-coupled receptor L2; CIRL-2, Gm619, Lec, Lec1, Lp, Lph, Lphh1, Lphn2; ADGRL2 encodes latrophilin 2, an adhesion G-protein-coupled receptor whose exogenous ligand is α-latrotoxin.	surface receptor	bound	22.4238	0.806495	-25.8447	4.49677e-125	21.6339	23.2137	0.642438	0.970553	0.789896	0.164057	bound
Cd55	CD55 molecule, decay accelerating factor for complement (Cromer blood group), a membrane inhibitor of the complement component 3 (C3) convertase, which converts C3 into C3a and C3b	surface receptor	bound	10.4205	0.377631	-25.0307	2.9283e-26	8.25224	12.5888	0.196711	0.558552	2.16829	0.18092	bound
Tnfrsf19	tumor necrosis factor receptor superfamily_ member 19 tumor necrosis factor receptor superfamily, member 19	surface receptor	bound	135.966	6.0252	-21.3605	2.01982e-108	150.113	121.82	4.36171	7.68868	14.1462	1.66349	bound
Plxdc1	plexin domain containing protein 1, TEM7 related; TEM7; a novel transmembrane protein that is highly expressed in the tumor endothelium; the ligand nidogen interact with full length TEM7 on cell surface	surface receptor	bound	132.882	5.99326	-20.8841	4.25626e-99	113.664	152.099	4.87313	7.11339	19.2174	1.12013	bound
Siglecg	sialic acid binding Ig-like lectin G; Siglec10; inhbitory coreceptor for BCR-mediated signaling	surface receptor	bound	245.122	13.2405	-17.4836	6.56757e-106	214.914	275.329	10.5553	15.9258	30.2079	2.68524	not bound
Cd40	CD40 molecule, TNF receptor superfamily member 5;	surface receptor	bound	8.1272	0.639181	-11.6518	4.42321e-11	6.72678	9.52762	0.167646	1.11072	1.40042	0.471535	bound
Thbd	thrombomodulin; AHUS6, BDCA-3, BDCA3, CD141, THPH12, THRM, TM; Thrombomodulin (TM), CD141 or BDCA-3 is an integral membrane protein expressed on the surface of endothelial cells and serves as a cofactor for thrombin. It reduces blood coagulation by converting thrombin to an anticoagulant enzyme from a procoagulant enzyme	surface receptor	bound	44.4446	3.64108	-11.4625	4.85169e-69	50.0196	38.8696	3.64666	3.6355	5.57502	0.00558167	bound
Slamf6	SLAM family member 6; KAL1, KAL1b, Ly108, NTB-A, NTBA, SF2000; lymphocyte antigen 108 SLAM family member 6	surface receptor	bound	176.442	17.4461	-9.59223	4.20157e-62	157.779	195.104	13.0498	21.8424	18.6624	4.39633	bound
Steap4	STEAP family member 4; Tiarp, Tnfaip9; Enzymes of the six-transmembrane epithelial antigen of the prostate (STEAP) family reduce Fe3+ and Cu2+ ions to facilitate metal-ion uptake by mammalian cells. Cryo-EM structures of human STEAP4 reveal mechanism of iron(III) reduction.	surface receptor	bound	90.5128	9.43949	-8.97301	1.70811e-60	96.6215	84.404	9.68358	9.19539	6.10878	0.244094	not bound
Ildr1	immunoglobulin-like domain containing receptor 1; DFNB42alpha, ILDR1alpha', ILDR1beta, ILDR1; Deficiency of angulin-2/ILDR1, a tricellular tight junction-associated membrane protein, causes deafness with cochlear hair cell degeneration in mice. Tricellular tight junctions seal the extracellular spaces of tricellular contacts, where the vertices of three epithelial cells meet, and are required for…	surface receptor	bound	7.63351	0.809892	-8.87477	1.35425e-14	5.57491	9.69211	0.852079	0.767705	2.0586	0.0421869	not bound
Plxna1	plexin A1	surface receptor	bound	11.1822	1.39315	-7.53978	1.30268e-49	10.9776	11.3869	1.28109	1.50521	0.204644	0.11206	bound
Cd72	CD72 molecule; B-cell differentiation antigen CD72; lymphocyte antigen 32; Ly-19, Ly-32, Ly-m19, Lyb-2; The inhibitory coreceptors CD22 and CD72 downmodulate B-cell receptor (BCR) signaling and function as a molecular switch, determining whether antigen-stimulated B cells undergo apoptosis or proliferation. These coreceptors carry an intrinsic property for associating with the BCR, and this assoc…	surface receptor	bound	296.883	37.8936	-7.38174	9.32687e-37	254.927	338.838	33.3637	42.4234	41.9553	4.52984	bound
Robo4	roundabout guidance receptor 4; ECSM4, MRB; The Robo4-TRAF7 complex suppresses endothelial hyperpermeability in inflammation. Roundabout guidance receptor 4 (Robo4) is an endothelial cell-specific receptor that stabilizes the vasculature in pathological angiogenesis. Slit2/Robo4 axis may contribute to endothelial cell dysfunction and angiogenesis disturbance in systemic sclerosis.	surface receptor	not bound	22.2553	3.0067	-6.89797	3.88101e-21	17.2761	27.2345	3.53834	2.47506	4.97921	0.531636	not bound
Cd79a	CD79a molecule, immunoglobulin-associated alpha CD79a molecule, immunoglobulin-associated alpha	surface receptor	bound	3875.54	561.133	-6.39494	5.0641e-28	2965.32	4785.75	633.878	488.387	910.214	72.7454	bound
Vpreb3	pre-B lymphocyte gene 3; Vpre, Vpreb-3	surface receptor	bound	4273.86	628.524	-6.37831	7.97349e-102	4186.37	4361.35	595.448	661.6	87.4903	33.0762	bound
Cd38	DP-ribosyl cyclase 1; ADP-ribosyl cyclase/cyclic ADP-ribose hydrolase; CD38 antigen (p45); NAD(+) nucleosidase; cADPr hydrolase 1; cyclic ADP-ribose hydrolase 1; CD38 is a glycosylated membrane protein with ectonucleotidase properties.	surface receptor	bound	20.7624	3.15187	-6.21152	1.62992e-21	24.4938	17.0309	2.21688	4.08686	3.73148	0.934993	bound
Tmem98	transmembrane protein 98; no literature	surface receptor	not bound	61.147	10.5388	-5.43942	4.53135e-33	61.7934	60.5006	11.753	9.32456	0.646366	1.21423	not bound
Adgre5	adhesion G protein-coupled receptor E5; CD97, TM7LN1; G Protein-Coupling of Adhesion GPCRs ADGRE2/EMR2 and ADGRE5/CD97	surface receptor	bound	184.351	33.2237	-5.22519	5.88519e-45	181.936	186.767	29.4207	37.0267	2.41549	3.80301	bound
Gypa	glycophorin A	surface receptor	bound	14.6346	2.61059	-5.19913	6.138e-08	17.1881	12.0812	3.71053	1.51066	2.55348	1.09994	not bound
Slamf9	SLAM family member 9; CD2F-10, CD84-H1, Cd2f10, SF2001; D2 antigen family, member 10; signaling lymphocytic activation molecule (SLAM); The CD2 subset of the immunoglobulin superfamily consists of a rapidly expanding family of leukocyte cell surface receptors, at least five of which (CD2, CD48, CD58, CD150, and CD244) are involved in lymphocyte activation as either receptors or ligands.	surface receptor	not bound	7.21494	1.33154	-5.04866	2.87292e-06	8.66082	5.76906	0.870684	1.79239	1.44588	0.460853	not bound
Fcrl6	Fc receptor-like 6; FcRH6, mIFGP6, moFcRH6; Cutting edge: FcR-like 6 is an MHC class II receptor. Fc receptor-like 6 (FCRL6), the most recently characterized member of the FCRL family, is a cell surface glycoprotein with tyrosine-based regulatory potential. An extensive survey of human hematopoietic tissues disclosed that FCRL6 expression by NK- and T-cell subpopulations increases as a function o…	surface receptor	not bound	48.5231	9.04412	-5.03906	1.44456e-24	38.6706	58.3756	8.43799	9.65025	9.8525	0.606129	not bound
Fzd9	frizzled homolog 9 (Drosophila); CD349, FZD3, mfz9; Frizzled 9 knock-out mice have abnormal B-cell development. The binding of frizzled (Fzd) receptors by their Wnt ligands results in the inhibition of beta-catenin degradation and subsequent transcription of beta-catenin/LEF-inducible genes. Fzd9-/- mice show pronounced splenomegaly, thymic atrophy, and lymphadenopathy with age, with accumulation…	surface receptor	bound	7.47261	1.44586	-4.8371	2.2112e-10	6.16427	8.78096	1.1812	1.71052	1.30835	0.264659	bound
Itgb4	integrin, beta 4; CD104; SYK interaction with ITGbeta4 suppressed by Epstein-Barr virus LMP2A modulates migration and invasion of nasopharyngeal carcinoma cells.	surface receptor	bound	4.98314	0.968167	-4.82514	6.36235e-12	4.50798	5.45831	1.0989	0.837429	0.475167	0.130738	bound
Tlr4	toll like receptor 4	surface receptor	bound	6.21761	1.27986	-4.56454	1.01519e-22	6.73884	5.69638	1.18758	1.37214	0.52123	0.092283	bound
Bst1	bone marrow stromal cell antigen 1; BP-3, Bp3, Bsta1, CD157, Ly65; ADP-ribosyl cyclase 2; BP-3 alloantigen; BST-1; antigen BP3; bone marrow stromal antigen 1; cADPr hydrolase 2; cyclic ADP-ribose hydrolase 2; leukocyte antigen 65; ly-65; bone marrow stromal cell antigen 1	surface receptor	bound	177.772	37.865	-4.39792	1.68554e-47	181.157	174.388	37.0436	38.6864	3.38425	0.821402	bound
F11r	F11 receptor; CD321, JAM, JAM1, JAMA, JCAM, KAT, PAM-1; The junctional adhesion molecule-A (JAM-A) is an adhesion molecule present in the surface of several cell types, such as endothelial cells and leukocytes as well as Dendritic Cells (DC).	surface receptor	not bound	4.70659	1.06255	-4.1564	2.91019e-05	5.35618	4.057	1.52633	0.598766	0.649591	0.46378	not bound
Adgrl4	adhesion G protein-coupled receptor L4; ETL1, Eltd, Eltd1, Et, Etl.	surface receptor	bound	18.1537	4.19185	-4.01932	2.23399e-12	15.1385	21.1689	5.0745	3.30919	3.01523	0.882653	not bound
Sdc4	syndecan 4	surface receptor	bound	420.285	102.293	-3.8857	7.07523e-33	404.225	436.344	84.7393	119.846	16.0592	17.5534	bound
Tmem64	transmembrane protein 64; Here, we identified transmembrane protein 64 (Tmem64) as a regulator of Ca(2+) oscillation during osteoclastogenesis.	surface receptor	bound	35.7152	10.0427	-3.37736	4.53842e-17	37.0121	34.4182	7.21983	12.8656	1.29696	2.8229	bound
S1pr1	Sphingosin 1 phosphate receptor 1	surface receptor	bound	40.5552	11.3472	-3.37551	3.7051e-21	39.8087	41.3018	8.88649	13.8079	0.746541	2.46071	bound
Rhag	Rhesus blood group-associated A glycoprotein; CD241, Rh5, Rh50, Rh50A	surface receptor	not bound	4.10807	1.13313	-3.33089	0.0134628	5.39878	2.81736	1.80791	0.458345	1.29071	0.674782	not bound
Tspan6	tetraspanin 6; T245, TSPAN-6, Tm4sf, Tm4sf6; he protein encoded by this gene is a member of the transmembrane 4 superfamily, also known as the tetraspanin family. Most of these members are cell-surface proteins characterized by the presence of four hydrophobic domains. The proteins mediate signal transduction events that play a role in the regulation of cell development, activation, growth and mo…	surface receptor	bound	45.1208	13.3489	-3.17511	3.86359e-23	44.1837	46.058	12.3274	14.3705	0.937127	1.02155	not bound
Niban3	niban3; niban apoptosis regulator 3; old name; Fam129c=family with sequence similarity 129 member C; Bcn, Bcnp1, Fam129, Fam129c; B-cell novel protein-1 (BCNP1) or Family member of 129C (FAM129C) was identified as a B-cell-specific plasma-membrane protein. The possible roles of B-cell novel protein-1 (BCNP1) in cellular signalling pathways and in cancer	surface receptor	bound	437.311	132.895	-3.10437	3.9756e-08	360.746	513.876	116.041	149.749	76.5648	16.8538	bound
Ermap	erythroblast membrane associated protein (Scianna blood group); BTN5, PRO2801, RD, SC; ERMAP is a B7 family-related molecule that negatively regulates T cell and macrophage responses	surface receptor	not bound	6.89221	2.04582	-3.02029	0.0850353	7.6423	6.14213	3.32968	0.761955	0.750081	1.28386	not bound
Heyl	Hey3, Hrt3, bHLHb33, hesr3; The Hairy/Enhancer-of-split-related with YRPW-like motif (HEY) family of proteins are transcriptional repressors and downstream effectors of Notch signaling. Members of the Hes and Hey families of basic helix-loop-helix transcription factors are regarded as Notch target genes that generally inhibit neuronal differentiation of neural progenitor cells.	transcription regulator	bound	69.4566	0.0156153	-3635.86	9.96627e-28	68.7202	70.193	0	0.0312306	0.736411	0.0156153	bound
Zfp354b	zinc finger protein 354B; Kid, Kid2, Tcf17l1, Znf354b;	transcription regulator	bound	6.40978	0	-968.883	3.39481e-10	5.09991	7.71966	0	0	1.30988	0	bound
Ajuba	LIM domain-containing protein ajuba; Ajuba transactivates N-cadherin expression in colorectal cancer cells through interaction with Twist. Ajuba is a multiple LIM domain-containing protein and functions as a transcriptional coregulator to modulate many gene expressions in various cellular processes. Here, we describe that the LIM domain of Ajuba interacts with Twist, and the Twist box is a pivota…	transcription regulator	bound	19.4445	0.325961	-54.6816	2.27325e-58	17.2726	21.6164	0.227675	0.424247	2.17193	0.098286	bound
Lef1	lymphoid enhancer-binding factor 1	transcription regulator	bound	603.237	12.8215	-45.2097	5.15931e-82	537.164	669.31	7.40872	18.2344	66.0728	5.41282	bound
Ikzf3	IKAROS family zinc finger 3 (Aiolos) IKAROS family zinc finger 3 (Aiolos)	transcription regulator	bound	49.8225	1.6188	-28.8612	1.50848e-86	56.0253	43.6196	1.338	1.89959	6.20284	0.280796	bound
Mxd3	MAX dimerization protein 3; MXD3 is a transcription factor that plays an important role in proliferation of human DAOY medulloblastoma cells.	transcription regulator	bound	137.767	6.77443	-19.0838	8.66564e-141	140.345	135.19	6.13969	7.40917	2.57754	0.634739	bound
Apbb1	amyloid beta (A4) precursor protein-binding, family B, member 1, Fe65, Rir, the adaptor protein Fe65 attenuates Notch1 signaling via the accelerated degradation of the membrane-tethered Notch1 in the cytoplasm; Fe65 also suppresses Notch1 transcriptional activity via the dissociation of the Notch1-IC-recombining binding protein suppressor of hairless (RBP)-Jk complex within the nucleus; Notch1-IC…	transcription regulator	bound	37.7451	2.7507	-12.8455	4.54955e-81	36.449	39.0412	2.22074	3.28066	1.29609	0.529958	bound
E2f2	E2F transcription factor 2	transcription regulator	bound	307.63	22.8274	-12.5917	4.77753e-133	331.27	283.99	23.1595	22.4954	23.6398	0.332037	bound
Bcl6b	B cell CLL/lymphoma 6, member B; Bazf, BAZF, ZBTB28, ZNF62; 1. B cell CLL/lymphoma 6 member B inhibits hepatocellular carcinoma metastases in vitro and in mice. B cell CLL/lymphoma 6 member B (BCL6B) is a novel tumor suppressor silenced in human cancer.	transcription regulator	not bound	9.50818	0.758543	-11.8311	1.109e-22	7.23631	11.78	0.814773	0.702314	2.27187	0.0562293	bound
Arntl	aryl hydrocarbon receptor nuclear translocator like	transcription regulator	bound	196.742	17.8462	-10.4202	2.05613e-60	234.532	158.951	14.3986	21.2938	37.7908	3.4476	bound
Crip2	cysteine-rich protein 2, CRP2, ESP1, cysteine-rich intestinal protein; LIM domain protein ESP1/CRP2; Cysteine-rich intestinal protein 2 (CRIP2) acts as a repressor of NF-kappaB-mediated proangiogenic cytokine transcription to suppress tumorigenesis and angiogenesis. Crip2 is a LIM-only gene; Cysteine-rich LIM-only proteins CRP1 and CRP2 are potent smooth muscle differentiation cofactors.	transcription regulator	bound	34.7671	3.16521	-10.3025	4.93324e-40	31.6936	37.8406	2.79863	3.5318	3.07352	0.366588	bound
Id3	inhibitor of DNA binding 3, HLH protein	transcription regulator	bound	441.382	42.231	-9.80096	3.00219e-54	361.561	521.203	40.7979	43.6641	79.8214	1.4331	bound
Hivep3	HIVEP zinc finger 3; Hivep3, a zinc finger transcription factor and adapter protein.	transcription regulator	bound	34.3924	3.6721	-8.89394	1.6126e-28	23.1089	45.676	2.76281	4.5814	11.2835	0.909294	bound
Maf	avian musculoaponeurotic fibrosarcoma (v-maf) AS42 oncogene homolog; CCA4, c-MAF Bcl6 and Maf cooperate to instruct human follicular helper CD4 T cell differentiation.;	transcription regulator	bound	26.3268	2.90855	-8.48851	6.96342e-35	27.5048	25.1488	3.03843	2.77866	1.17799	0.129882	bound
Egr1	early growth response 1; Egr-1, Krox-1, Krox-24, Krox24, NGF1-A, NGFI-A, NGFIA, TIS8, Zenk, Zfp-6, Zif268, egr; EGR1 contributes to stemness marker expression and proliferation by orchestrating a PDGFA-dependent growth stimulatory loop.Early Growth Response-1 Plays a Non-redundant Role in the Differentiation of B Cells into Plasma Cells.naive B cells from Egr1 (-/-) mice and their wild-type (WT) …	transcription regulator	bound	29.7972	3.3771	-8.29851	6.14297e-30	21.9649	37.6294	2.95315	3.80104	7.83224	0.423944	bound
Tbx6	T-box transcription factor 6	transcription regulator	not bound	33.857	4.17007	-7.64509	1.01663e-18	24.2186	43.4954	3.42968	4.91047	9.63841	0.740392	not bound
Bach2	BTB and CNC homology 1_ basic leucine zipper transcription factor 2 BTB and CNC homology 1, basic leucine zipper transcription factor 2	transcription regulator	bound	149.646	19.6448	-7.11027	1.11646e-37	165.735	133.558	19.9081	19.3815	16.0887	0.263294	bound
E2f8	E2F transcription factor 8	transcription regulator	bound	134.828	18.4507	-6.81933	5.25219e-66	143.756	125.9	19.3734	17.528	8.92845	0.922708	bound
Bcl7a	B cell CLL/lymphoma 7A; BAF chromatin remodeling complex subunit BCL7A; BCL7; The SWI/SNF subunit Bcl7a contributes to motor coordination and Purkinje cell function.	transcription regulator	bound	685.845	114.176	-5.66424	2.2895e-57	626.872	744.818	99.8765	128.476	58.9734	14.2996	bound
E2f7	E2F transcription factor 7	transcription regulator	bound	43.3627	7.35972	-5.53458	5.54851e-68	45.5785	41.147	6.81493	7.90451	2.21574	0.544789	bound
Pcbp3	poly(rC) binding protein 3; AlphaCP-3, ALPHA-CP3-OT1, PCBP3OT, PCBP3; Poly(C)-binding proteins (PCBPs) are generally known as RNA-binding proteins that interact in a sequence-specific manner with single-stranded poly(C) sequences. These proteins are mainly involved in various posttranscriptional regulations (e.g., mRNA stabilization or translational activation/silencing). This study reports a nov…	transcription regulator	bound	39.498	6.91926	-5.36063	1.2659e-39	36.4412	42.5547	6.73001	7.10851	3.05671	0.18925	bound
Ckap2l	cytoskeleton associated protein 2-like; Ra, radmis, rdm; CKAP2L directly interacted with RNA Pol II and regulated transcription elongation of key genes involved in spindle assembly checkpoint, chromosome segregation, cell cycle, and E2F signaling.	transcription regulator	not bound	79.6814	14.9477	-4.99308	4.51373e-29	95.9351	63.4277	14.5552	15.3403	16.2537	0.39258	bound
Smarca4	SWI/SNF related, matrix associated, actin dependent regulator of chromatin, subfamily a, member 4	transcription regulator	bound	1855.94	347.547	-4.97066	1.83931e-40	1706.91	2004.96	365.285	329.808	149.026	17.7385	bound
Irf4	interferon regulatory factor 4	transcription regulator	bound	165.2	31.086	-4.96645	1.07014e-35	184.04	146.36	31.0678	31.1042	18.84	0.018229	bound
Tcf3	transcription factor 3; E2A	transcription regulator	bound	1284.67	267.099	-4.49769	3.17401e-33	1106.89	1462.45	264.79	269.407	177.782	2.3085	bound
Tcf7l2	transcription factor 7-like 2 (T-cell specific, HMG-box)	transcription regulator	bound	43.2942	9.2202	-4.35937	2.43032e-15	32.1706	54.4178	10.409	8.03144	11.1236	1.18876	bound
Foxm1	forkhead box M1; Fkh16b, HFH-11B, MPHOSPH2, Mpm, Mpm2, Trid, W, WIN, Foxm1; FOXM1 transcription factor is an oncogene and a master regulator of chemoresistance in multiple cancers. Forkhead box M1 (FOXM1) is a member of the conserved forkhead box (FOX) transcription factor family.	transcription regulator	bound	125.739	27.8462	-4.22999	2.88206e-42	136.245	115.233	26.996	28.6965	10.5064	0.850259	bound
Hdac5	histone deacetylase 5; HD5; histone deacetylase 4; histone deacetylase mHDA1;	transcription regulator	bound	239.554	58.024	-3.84449	1.33576e-19	202.769	276.339	61.1089	54.9391	36.7852	3.08488	bound
Nab2	NGFI-A binding protein 2 (EGR1 binding protein 2); The transcriptional regulator NGFI-A binding protein 2 (NAB2) and the early growth response (EGR) genes are key regulators of effector molecules, such as cell death-inducing genes. NAB2 and EGR-1 exert opposite roles in regulating TRAIL expression in human Natural Killer cells. EGR1, EGR2, and EGR3 activate the expression of their coregulator NAB…	transcription regulator	not bound	7.00438	1.71495	-3.84448	1.25227e-09	7.03248	6.97629	1.78093	1.64897	0.0280982	0.065977	not bound
Tfeb	transcription factor EB	transcription regulator	bound	81.0038	21.1821	-3.58265	4.1039e-24	72.4189	89.5887	20.7356	21.6286	8.58491	0.446467	bound
Taf9b	TATA-box binding protein associated factor 9b	transcription regulator	not bound	8.61712	2.29804	-3.55571	2.2893e-06	7.95445	9.27978	1.19707	3.39901	0.662666	1.10097	not bound
Elof1	ELF1 homolog, elongation factor 1; ELOF1 is a transcription-coupled DNA repair factor that directs RNA polymerase II ubiquitylation. Cells employ transcription-coupled repair (TCR) to eliminate transcription-blocking DNA lesions. DNA damage-induced binding of the TCR-specific repair factor CSB to RNA polymerase II (RNAPII) triggers RNAPII ubiquitylation of a single lysine (K1268) by the CRL4CSA u…	transcription regulator	bound	243.005	63.9552	-3.54459	8.549e-31	258.7	227.31	65.9039	62.0064	15.6952	1.94873	bound
Bicra	BRD4 interacting chromatin remodeling complex associated protein; GLTSCR1, SMARCK1, Glts, Gltscr1; BICRA, a SWI/SNF Complex Member, Is Associated with BAF-Disorder Related Phenotypes in Humans and Model Organisms. We have identified 12 individuals with rare variants (10 loss-of-function, 2 missense) in the BICRA (BRD4 interacting chromatin remodeling complex-associated protein) gene, also known a…	transcription regulator	bound	163.09	44.7038	-3.42931	1.69849e-17	132.23	193.95	41.2165	48.1912	30.8601	3.48738	bound
Hdac11	histone deacetylase 11; HD11; Histone deacetylase 11: A novel epigenetic regulator of myeloid derived suppressor cell expansion and function. Divergent roles of histone deacetylase 6 (HDAC6) and histone deacetylase 11 (HDAC11) on the transcriptional regulation of IL10 in antigen presenting cells.	transcription regulator	bound	44.6673	12.468	-3.33736	3.58937e-13	40.6264	48.7081	13.6708	11.2651	4.04089	1.20289	bound
Zfp382	zinc finger protein 382; KS1, Znf382	transcription regulator	bound	15.6886	4.5066	-3.28303	1.1042e-19	17.6038	13.7734	3.73224	5.28096	1.9152	0.774364	bound
Pbx1	PBX homeobox 1	transcription regulator	bound	5.16335	1.49997	-3.18032	5.56417e-07	4.54544	5.78127	1.95519	1.04475	0.617915	0.455221	bound
Hlx	H2.0-like homeobox; HB241, HLX, homeobox protein HLX1; Homeobox domain-containing transcription factors are important regulators of hematopoiesis. HLX as a key regulator in immature hematopoietic and leukemia cells and as a prognostic marker and therapeutic target in AML. the homeobox transcription factor H.20-like homeobox 1 (HLX1), interacting closely with T-box transcription factor, has been i…	transcription regulator	bound	21.9652	6.48504	-3.17135	2.06792e-11	19.5798	24.3506	6.8722	6.09789	2.38537	0.387153	bound
Jund	JunD proto-oncogene, AP-1 transcription factor subunit	transcription regulator	bound	310.452	95.1901	-3.07546	4.80318e-16	286.59	334.315	83.1701	107.21	23.8625	12.02	bound
Klf2	Kruppel-like factor 2 (lung); B cell homeostasis and plasma cell homing controlled by Kruppel-like factor 2. Kruppel-like factor 2 (KLF2) regulates B-cell reactivity, subset differentiation, and trafficking molecule expression. Kruppel-like factor 2 is required for phenotypic maintenance but not development of B1 B cells. KLF2 is a negative regulator of pre-B cell clonal expansion and B cell acti…	transcription regulator	bound	65.8216	20.3746	-3.06401	1.93149e-08	69.7625	61.8807	15.5359	25.2132	3.9409	4.83866	bound
Foxn3	forkhead box N3; Ches, Ches1, Ches1l, HTLF, HTLFL1; Forkhead box protein N3 (FOXN3) is a transcriptional repressor involved in cell cycle regulation and tumorigenesis. Abnormalities in gene structure and epigenetics of FOXN3 are closely associated with the occurrence of hematological malignancies	transcription regulator	bound	100.676	30.8547	-3.03211	1.30993e-13	88.6481	112.704	33.982	27.7274	12.028	3.12732	bound
Lmo4	LIM domain only 4	transcription regulator	bound	159.616	50.1651	-3.01	4.25408e-13	187.803	131.429	40.8212	59.5091	28.1871	9.34393	bound
Fxyd6	FXYD domain containing ion transport regulator 6	transporter	not bound	87.4046	0.0951237	-898.594	4.13295e-38	92.2306	82.5787	0.111265	0.0789827	4.82599	0.0161411	not bound
Cacna2d1	calcium channel, voltage-dependent, alpha2/delta subunit 1; Ca(v)alpha2delta1, Cacna2, Cchl2a;	transporter	bound	15.2367	0.0446369	-368.075	1.04218e-45	12.3906	18.0829	0.0798291	0.00944461	2.84613	0.0351923	bound
Slc45a3	solute carrier family 45 member 3; IPCA-2, IPCA-6, IPCA-8, IPCA6, PCANAP2, PCANAP6, PCANAP8, PRST; putative H +/sugar transporter.	transporter	not bound	9.08278	0.0345999	-243.174	2.21577e-16	6.47273	11.6928	0.0285982	0.0406015	2.61005	0.00600168	not bound
Slc12a3	solute carrier family 12, member 3; NCC, NCCT, TSC; Gitelman syndrome (GS) is a rare autosomal recessive renal tubular disease, caused by mutations in the SLC12A3 gene, which encodes the renal thiazide-sensitive Na/Cl cotransporter (NCCT) in the distal renal tubule.	transporter	bound	26.6571	0.935947	-26.8072	1.0376e-52	22.5229	30.7914	0.906577	0.965317	4.13427	0.02937	bound
Scn4a	sodium channel, voltage-gated, type IV, alpha subunit	transporter	bound	11.4408	0.397788	-26.6659	5.65103e-67	10.0743	12.8074	0.302192	0.493384	1.36653	0.095596	bound
Cacna1e	calcium channel, voltage-dependent, R type, alpha 1E subunit	transporter	bound	21.8484	0.987119	-21.6051	5.1355e-10	17.5956	26.1012	0.369031	1.60521	4.25276	0.618088	bound
Sit1	signaling threshold regulating transmembrane adaptor 1; SIT, SIT-R, ARN3; ACE2 protein heterodimerizes with the neutral amino acid transporter Broad neutral Amino acid Transporter 1 (B0AT1) (SLC6A19) or the imino acid transporter Sodium-dependent Imino Transporter 1 (SIT1) (SLC6A20)	transporter	bound	104.679	8.76011	-11.2559	2.82306e-40	79.638	129.721	6.97272	10.5475	25.0415	1.7874	bound
Scn2b	sodium channel, voltage-gated, type II, beta subunit; Gm183, ATFB14; Loss of Na+ channel beta2 subunits is neuroprotective in a mouse model of multiple sclerosis. We induced non-relapsing EAE in Scn2b(+/+) and Scn2b(-/-) mice on the C57BL/6 background. Scn2b(-/-) mice display a dramatic reduction in EAE symptom severity and lethality as compared to wildtype, with significant decreases in axonal d…	transporter	bound	11.557	1.47209	-7.37253	4.38158e-23	12.1131	11.0009	1.486	1.45818	0.5561	0.013909	not bound
Atp1b1	ATPase, Na+/K+ transporting, beta 1 polypeptide; Sodium/potassium-transporting ATPase subunit beta-1 elongs to the family of Na+/K+ and H+/K+ ATPases beta chain proteins, and to the subfamily of Na+/K+-ATPases. Na+/K+-ATPase is an integral membrane protein responsible for establishing and maintaining the electrochemical gradients of Na and K ions across the plasma membrane.	transporter	bound	357.005	55.7857	-6.10975	2.72525e-35	360.436	353.575	38.4531	73.1183	3.43075	17.3326	bound
Slc11a2	solute carrier family 11 member 2 ; AHMIO1, DCT1, DMT1, NRAMP2; Divalent metal transporter 1 (DMT1). Cellular iron importer, divalent metal transporter 1 (DMT1).	transporter	bound	35.649	5.9008	-5.68386	4.91318e-57	37.5175	33.7805	5.09524	6.70637	1.86849	0.805564	bound
Scn4b	Navbeta4, sodium channel, voltage-gated, type IV, beta subunit, sodium channel subunit beta-4	transporter	bound	131.149	22.8216	-5.40787	7.78654e-38	144.097	118.2	20.4123	25.2309	12.9483	2.4093	bound
Abcb4	ATP-binding cassette, sub-family B (MDR/TAP), member 4; Mdr2, Pgy-2, Pgy2, mdr-2, ABC21, GBD1, ICP3, MDR2, MDR2/3, MDR3, PFIC-3, PGY3; Several ABC transporters of the human liver are responsible for the secretion of bile salts, lipids and cholesterol. Their interplay protects the biliary tree from the harsh detergent activity of bile salts. Among these transporters, ABCB4 is essential for the tra…	transporter	bound	23.2421	4.10262	-5.28876	6.44588e-25	23.6123	22.8719	4.6972	3.50803	0.370197	0.594586	not bound
Slc52a3	solute carrier family 52 (riboflavin transporter), member 3; BVVLS, BVVLS1, C20orf54, RFT2, RFVT3, bA371L19.1, hRFT2; Functional involvement of RFVT3/SLC52A3 in intestinal riboflavin absorption. These results strongly suggest that RFVT3 would functionally be involved in riboflavin absorption in the apical membranes of intestinal epithelial cells.	transporter	bound	12.2666	2.3058	-4.9708	2.4655e-10	9.53453	14.9986	2.66714	1.94447	2.73205	0.361334	bound
Slc15a2	solute carrier family 15 (H+/peptide transporter), member 2; PEPT2; The proton-coupled oligopeptide transporter PEPT2 (or SLC15A2) is the major protein involved in the reclamation of peptide-bound amino acids and peptide-like drugs in kidney. PEPT2 is also important in effluxing peptides and peptidomimetics from CSF at the choroid plexus, thereby limiting their exposure in brain.	transporter	not bound	12.3831	2.3647	-4.88612	0.0321649	14.8551	9.91101	2.40082	2.32858	2.47205	0.0361195	not bound
Slc7a7	solute carrier family 7 (amino acid transporter light chain, y+ system), member 7	transporter	not bound	41.3482	9.33021	-4.16572	6.9933e-34	39.6863	43.0102	8.15528	10.5051	1.66197	1.17493	not bound
Kcnq5	potassium voltage-gated channel subfamily Q member 5; Kv7.5, MRD46; member of the KCNQ potassium channel gene family that is differentially expressed in subregions of the brain and in skeletal muscle. The protein encoded by this gene yields currents that activate slowly with depolarization and can form heteromeric channels with the protein encoded by the KCNQ3 gene	transporter	bound	10.6938	2.62402	-3.82365	6.6358e-27	10.8836	10.5041	2.70877	2.53927	0.189749	0.08475	bound
P2rx3	purinergic receptor P2X, ligand-gated ion channel, 3	transporter	bound	22.8711	5.85202	-3.67285	1.30088e-15	24.1133	21.6289	5.35346	6.35058	1.24218	0.498564	bound
Slc1a5	solute carrier family 1 (neutral amino acid transporter), member 5	transporter	bound	449.322	133.916	-3.15055	3.78532e-34	422.378	476.266	124.96	142.871	26.9443	8.95563	bound
Slc30a5	solute carrier family 30 (zinc transporter), member 5; ZNT5, ZTL, ZTL1, ZnT-, ZnT-5, Znt, Zntl1; zinc transporters	transporter	bound	256.089	78.4915	-3.09112	2.6409e-25	259.59	252.589	62.7513	94.2318	3.5006	15.7403	bound
Speer2	spermatogenesis associated glutamate (E)-rich protein 4a; no literature	unknown	bound	38.9681	0	-2641.27	1.70208e-13	31.1735	46.7627	0	0	7.79461	0	not bound
D030045P18Rik	RIKEN cDNA D030045P18 gene	unknown	bound	6.02684	0	-691.21	4.72617e-09	5.24135	6.81233	0	0	0.785488	0	bound
Tmc7	transmembrane channel-like gene family 7; no proper literature	unknown	bound	5.0567	0.00787542	-515.138	1.24144e-09	4.87808	5.23532	0	0.0157508	0.17862	0.00787542	bound
Rd3l	retinal degenretinal degeneration 3-like; TDRD9-AS1, TDRD9AS1; no literatureeration 3 like	unknown	not bound	8.89816	0	-410.426	2.34069e-07	6.89324	10.9031	0	0	2.00492	0	not bound
Tmem132e	transmembrane protein 132E; DFNB99; Whole-Exome Sequencing Identifies a Variant in TMEM132E Causing Autosomal-Recessive Nonsyndromic Hearing Loss DFNB99.	unknown	bound	79.4692	0.236747	-317.803	2.98926e-38	68.165	90.7735	0.361289	0.112204	11.3043	0.124543	bound
Sertad4	SERTA domain containing 4; no literature	unknown	bound	38.7253	0.152716	-269.216	2.59346e-61	37.2081	40.2424	0.263816	0.0416163	1.5171	0.1111	not bound
Zkscan16	zinc finger with KRAB and SCAN domains 16; ZKSCAN16, ZSCAN48; no literature	unknown	bound	11.616	0.0614369	-176.8	1.77986e-49	11.0994	12.1326	0.0547991	0.0680747	0.516616	0.00663778	not bound
Gm20743	predicted gene, 20743	unknown	bound	29.8361	0.20558	-136.172	6.9845e-32	22.0828	37.5893	0.188337	0.222823	7.75324	0.0172426	bound
4922502D21Rik	no literature	unknown	bound	6.86848	0.122212	-50.3463	4.29507e-11	5.50649	8.23047	0.0636611	0.180762	1.36199	0.0585507	bound
Pinlyp	phospholipase A2 inhibitor and LY6/PLAUR domain containing; no literature	unknown	bound	5.33444	0.116755	-44.1714	0.000107153	3.93752	6.73137	0.136566	0.0969431	1.39693	0.0198115	bound
Gm37065	predicted gene, 37065	unknown	bound	80.4268	3.71725	-19.6212	6.04595e-41	74.9781	85.8755	1.6929	5.74159	5.44868	2.02434	bound
4921525O09Rik	no literature	unknown	bound	11.205	0.609931	-17.5748	6.79036e-38	11.7497	10.6603	0.700778	0.519084	0.544665	0.0908468	bound
Mturn	maturin, neural progenitor differentiation regulator homolog (Xenopus); Ells1; no proper literature	unknown	bound	18.9149	1.28602	-13.8513	4.30744e-51	20.9201	16.9096	1.46525	1.1068	2.00529	0.179225	bound
8430423G03Rik	no literature	unknown	bound	12.2345	0.820507	-13.3907	1.75849e-09	11.3581	13.1108	0.312029	1.32899	0.876347	0.508478	bound
1700027J07Rik	no literature	unknown	bound	79.1375	5.72132	-12.8946	1.94422e-62	81.215	77.06	4.23226	7.21037	2.07753	1.48906	bound
Arc	activity regulated cytoskeletal-associated protein; rc33.1, C86064, arg3.1, mArc, Arc; no search possible, hence no information.	unknown	bound	11.7666	0.89109	-12.4604	7.80256e-38	11.3932	12.14	0.879934	0.902246	0.373367	0.011156	bound
Ankrd33b	ankyrin repeat domain 33B; no proper literature	unknown	bound	44.2149	3.86583	-10.7818	4.56178e-98	43.8495	44.5803	3.11792	4.61374	0.365387	0.747911	bound
Tmem255a	transmembrane protein 255A; no literature	unknown	bound	25.5256	2.28751	-10.4841	3.30064e-47	22.881	28.1703	1.67955	2.89546	2.64466	0.607956	not bound
Rapgefl1	Rap guanine nucleotide exchange factor (GEF)-like 1; Link guanine nucleotide exchange factor II; RAP guanine-nucleotide-exchange factor (GEF)-like 1; link GEFII; rap guanine nucleotide exchange factor-like 1; no literature	unknown	bound	22.581	2.0837	-10.1802	1.74234e-42	22.5608	22.6013	2.05948	2.10792	0.0202404	0.0242217	bound
1700072O05Rik	no literature	unknown	bound	5.58837	0.700596	-7.3185	6.50513e-05	4.30298	6.87377	0.447724	0.953468	1.2854	0.252872	bound
Fbxl12	F-box and leucine-rich repeat protein 12; F-box/LRR-repeat protein 12; no literature	unknown	bound	213.833	27.6704	-7.26394	5.5254e-56	180.328	247.338	25.4497	29.8911	33.505	2.22071	bound
5930430L01Rik	no literature	unknown	bound	13.6387	1.83133	-6.98388	2.0253e-29	11.7362	15.5412	1.42562	2.23704	1.9025	0.405709	bound
Gm33104	predicted gene, 33104	unknown	bound	4.91482	0.693758	-6.62444	1.49576e-05	3.26635	6.56329	0.598502	0.789014	1.64847	0.0952561	not bound
Rbpms	RNA binding protein with multiple splicing; HEart, RRM Expressed Sequence; RBP-MS; RNA-binding protein gene with multiple splicing; RNA-binding protein with multiple splicing; RNA-binding protein with multiple splicing (RBP-MS); heart and RRM expressed sequence;	unknown	bound	37.0112	5.36022	-6.43291	1.3238e-26	33.6299	40.3925	6.41696	4.30349	3.38127	1.05673	bound
9530077C05Rik	no literature	unknown	bound	6.96303	1.11133	-5.89268	5.40807e-21	7.98274	5.94333	1.06568	1.15698	1.0197	0.0456492	bound
Ccdc9b	coiled-coil domain containing 9B, no literature	unknown	not bound	6.55843	1.06799	-5.70373	8.3121e-07	3.82459	9.29227	1.31064	0.825332	2.73384	0.242654	not bound
Sgo2a	shugoshin 2A; Sg, Sgol2, Sgol2a, T, Tripin; no literature	unknown	bound	17.5121	3.00051	-5.48855	3.31708e-20	22.3964	12.6277	2.66904	3.33197	4.88435	0.331466	bound
4933404K13Rik	no literature	unknown	bound	3.95245	0.700546	-5.31665	0.0021373	2.76716	5.13773	0.719807	0.681285	1.18529	0.019261	bound
Rnase12	ribonuclease, RNase A family, 12 (non-active); no literature	unknown	not bound	30.8942	5.52095	-5.25495	4.57118e-08	24.3927	37.3956	4.93893	6.10297	6.50144	0.582019	not bound
Gm33619	predicted gene, 33619	unknown	bound	8.7622	1.59198	-5.19511	0.00124023	7.69067	9.83373	2.00053	1.18342	1.07153	0.408557	bound
Gm15708	predicted gene 15708	unknown	not bound	5.69175	1.02813	-5.18979	1.32421e-05	4.31321	7.0703	0.733869	1.3224	1.37854	0.294266	not bound
Gm2848	predicted gene 2848	unknown	bound	10.0033	1.8407	-5.13068	3.69943e-05	11.7642	8.2424	2.04011	1.64129	1.7609	0.19941	bound
Fam219a	family with sequence similarity 219 member A; no literature	unknown	bound	10.0278	1.86512	-5.06797	8.56461e-14	9.13153	10.9241	1.98536	1.74488	0.89629	0.120236	bound
Rftn2	raftlin family member 2 raftlin family member 2; raft-linking protein 2; raftlin-2	unknown	bound	32.1409	6.02016	-5.01244	2.2654e-38	34.6473	29.6344	5.76277	6.27754	2.50646	0.257387	bound
Gm19582	predicted gene, 19582	unknown	bound	6.57358	1.24101	-5.00839	3.90537e-05	6.92109	6.22607	1.30395	1.17807	0.347509	0.0629413	bound
Cdr2	cerebellar degeneration-related protein 2; CDR62, Yo;	unknown	bound	11.8768	2.25851	-4.86139	3.26174e-07	15.5052	8.24835	3.12886	1.38816	3.62844	0.870349	bound
Gpr155	G protein-coupled receptor 155; DEPDC, DEPDC3, F730029F15Rik, PGR, PGR22; no conclusive literature	unknown	bound	13.9747	2.74606	-4.83368	2.40325e-15	15.4537	12.4956	1.68736	3.80476	1.47904	1.0587	bound
Mirt1	myocardial infarction associated transcript 1; no relevant literature	unknown	bound	31.3781	6.33269	-4.64073	1.19851e-21	23.9397	38.8166	6.27322	6.39216	7.43845	0.0594741	bound
1700120C14Rik	no literature	unknown	bound	5.81095	1.18953	-4.62309	0.012248	5.18575	6.43616	1.28471	1.09436	0.625203	0.0951746	bound
Capsl	calcyphosine-like; Study of the association between the CAPSL-IL7R locus and type 1 diabetes. No proper literature	unknown	bound	33.8711	7.11136	-4.5071	3.40919e-10	31.2962	36.4459	3.89921	10.3235	2.57488	3.21216	not bound
Tmem71	transmembrane protein 71; no literature	unknown	not bound	19.1377	4.05259	-4.43383	7.96506e-27	19.6137	18.6617	3.46937	4.63581	0.476013	0.58322	not bound
Fndc9	fibronectin type III domain containing 9; no literature	unknown	not bound	53.7499	11.507	-4.41765	6.02949e-22	60.6187	46.8811	8.72261	14.2913	6.8688	2.78434	not bound
Arhgap20os	Rho GTPase activating protein 20, opposite strand	unknown	bound	4.57273	1.00891	-4.25381	2.73055e-05	5.61706	3.52839	0.873324	1.1445	1.04434	0.13559	not bound
Gm11346	X-linked lymphocyte-regulated 5 pseudogene	unknown	bound	4.87219	1.08037	-4.24369	0.00660055	4.25358	5.4908	0.447055	1.71368	0.618609	0.633311	bound
Fam72a	family with sequence similarity 72 member A; FAM72A (p17) is a novel neuronal protein that has been linked to tumorigenic effects in non-neuronal tissue	unknown	bound	16.0257	3.63208	-4.14395	2.51673e-12	17.8322	14.2192	3.23966	4.0245	1.80651	0.392418	bound
2200002D01Rik	no literature	unknown	not bound	32.4392	7.39067	-4.11945	7.56848e-10	29.7644	35.1141	6.68554	8.0958	2.67484	0.705129	not bound
Sapcd1	suppressor APC domain containing 1; G7d, Ng2, Ng23; no literature about function	unknown	bound	32.7705	7.47794	-4.0937	6.31999e-08	21.7179	43.823	8.35182	6.60406	11.0525	0.873882	bound
Plxna4os1	plexin A4, opposite strand 1; no literature	unknown	not bound	7.34412	1.78845	-3.85746	1.34723e-07	6.24867	8.43958	1.72335	1.85355	1.09545	0.0650985	not bound
Ifit1bl1	interferon induced protein with tetratricpeptide repeats 1B like 1; no literature	unknown	bound	16.8543	4.39916	-3.57848	1.46586e-10	17.4279	16.2807	5.16306	3.63527	0.573561	0.763899	not bound
Fam169b	family with sequence similarity 169, member B; no literature	unknown	bound	11.2898	3.00977	-3.52424	4.20197e-13	11.6026	10.9771	2.83019	3.18935	0.312765	0.179584	bound
Gm5069	glyceraldehyde-3-phosphate dehydrogenase pseudogene	unknown	bound	9.23173	2.51627	-3.44669	4.88417e-12	8.40805	10.0554	2.08796	2.94457	0.823683	0.428303	bound
Glcci1	glucocorticoid induced transcript 1; Fam117c, Gig18, Tssn1; glucocorticoid-induced gene 18 protein; glucocorticoid-induced transcript 1 protein; testhymin; thymocyte/spermatocyte selection 1; thymocyte/spermatocyte selection protein 1;	unknown	bound	34.1882	9.79332	-3.33932	4.41283e-09	42.152	26.2245	6.33454	13.2521	7.96377	3.45878	bound
Pmf1	polyamine modulated factor	unknown	bound	642.606	187.377	-3.19523	2.87564e-15	517.616	767.596	196.52	178.234	124.99	9.14276	bound
Fam219aos	family with sequence similarity 219, member A, opposite strand; no literature	unknown	not bound	6.24139	1.84659	-3.18622	0.0122526	4.97334	7.50944	2.39377	1.29942	1.26805	0.547172	not bound
Gbp9	guanylate-binding protein 9; no literature	unknown	bound	34.4588	10.2602	-3.15928	2.37396e-20	30.0955	38.8221	9.23252	11.2878	4.36327	1.02766	bound
Oip5	Opa interacting protein 5; CT86, LINT-25, MIS18B, MIS18beta, hMIS18beta; no relevant literature; mainly about long non-coding RNA at this locus.	unknown	not bound	27.3132	8.12864	-3.15712	1.19836e-14	29.9992	24.6272	7.93961	8.31768	2.68602	0.189039	bound
B230217O12Rik	no literature	unknown	bound	5.88011	1.78348	-3.09405	0.000176138	4.33953	7.4207	1.68366	1.8833	1.54058	0.0998165	bound
1700016A09Rik	no literature	unknown	bound	10.8213	3.27407	-3.09271	0.00454373	6.11023	15.5323	3.58179	2.96634	4.71104	0.307725	bound
Zfp575	zinc finger protein 575; Znf575, no literature	unknown	bound	10.5633	3.28729	-3.00177	2.62866e-05	7.07848	14.048	3.528	3.04658	3.48478	0.240709	bound

## Sheet: Repressed
Table S5: Pax5-repressed genes identified by comparison of Pax5(+/+) and Pax5(–/–) pro-B cells Pax5(–/–) = Vav-Cre Pax5(fl/fl)
Gene	Gene description	Functional annotation	Pax5 binding	Average TPM	Average TPM	Fold repressed	Padj value	TPM (Exp. 1)	TPM (Exp. 2)	TPM (Exp. 1)	TPM (Exp. 2)	SEM (TPM)	SEM (TPM)	Pax5 binding
			Pax5(+/+)	Pax5(+/+)	Pax5(–/–)	(–/–) / (+/+)	(–/–) / (+/+)	Pax5(+/+)	Pax5(+/+)	Pax5(–/–)	Pax5(–/–)	Pax5(+/+)	Pax5(–/–)	Pax5(R31Q/–)
Ccnd1	cyclin D1	cell cycle	bound	4.35826	33.451	8.00465	4.77199e-24	5.13013	3.58639	21.693	45.2091	0.771872	11.758	bound
Ccnd2	Cyclin D2; Vin-1, Vin1, cD2; Colony-stimulating factor-1 (CSF-1) induces expression of immediate early gene, such as c-myc and c-fos and delayed early genes such as D-type cyclins (D1 and D2), whose products play essential roles in the G1 to S phase transition of the cell cycle.	cell cycle	bound	83.1953	358.884	4.61598	7.60048e-50	81.2982	85.0924	357.279	360.489	1.89708	1.60499	bound
Rgcc	regulator of cell cycle	cell cycle	bound	53.5391	169.222	3.41278	2.83829e-14	59.0444	48.0338	191.642	146.802	5.50532	22.4202	bound
Nek6	NIMA related kinase 6; SID6-1512; Cell cycle regulation by the NEK family of protein kinases. Although there is no evidence that human NEKs are essential for mitotic entry, it is clear that several NEK family members have important roles in cell cycle control. In particular, NEK2, NEK6, NEK7 and NEK9 contribute to the establishment of the microtubule-based mitotic spindle	cell cycle	bound	8.26658	24.7749	3.1922	6.36087e-20	7.62082	8.91234	22.8819	26.668	0.645763	1.89301	bound
Myom3	myomesin family, member 3, myomesin 3, a novel structural component of the M-band in striated muscle	cytoskeleton	bound	0.06987	5.37712	84.4333	2.2467e-27	0.0386481	0.101092	5.84433	4.9099	0.0312219	0.467219	not bound
Myl10	PLRLC_ myosin_ light chain 10_ regulatory PLRLC, myosin, light chain 10, regulatory	cytoskeleton	bound	35.2673	1443.27	43.5565	3.50094e-89	40.3064	30.2282	1334.5	1552.04	5.03909	108.771	bound
Myo1f	myosin IF; We first identified both long-tailed class I myosins Myo1e and Myo1f as important contributors to LPS-triggered macrophage spreading.	cytoskeleton	not bound	11.8975	105.902	9.5373	6.526e-89	12.4672	11.3278	108.042	103.762	0.569676	2.14023	not bound
Myl4	myosin_ light chain 4_ alkali; atrial_ embryonic myosin, light chain 4, alkali; atrial, embryonic	cytoskeleton	bound	236.946	1655.1	7.49	2.22294e-28	306.554	167.339	1678.87	1631.32	69.6073	23.7761	bound
Tpm2	tropomyosin 2, beta	cytoskeleton	not bound	0.81667	5.23882	6.89959	1.99713e-11	0.712979	0.920361	5.60512	4.87251	0.103691	0.366305	not bound
Mylk	myosin light chain kinase	cytoskeleton	bound	10.5289	58.3323	5.92187	1.42102e-65	10.969	10.0888	57.4235	59.2411	0.440083	0.908773	bound
Coro2a	coronin, actin binding protein, 2A	cytoskeleton	bound	49.623	235.958	5.09915	9.35976e-45	43.9152	55.3308	242.19	229.725	5.70782	6.23219	bound
Afap1l1	actin filament associated protein 1-like 1; AFAP-1L1-mediated actin filaments crosslinks hinder Trypanosoma cruzi cell invasion and intracellular multiplication	cytoskeleton	not bound	17.6973	79.6755	4.82902	6.78844e-21	13.2612	22.1333	81.9694	77.3816	4.43605	2.2939	bound
Lpxn	leupaxin; Leupaxin is similar to paxillin in focal adhesion targeting and tyrosine phosphorylation but has distinct roles in cell adhesion and spreading. LIM domain-containing adaptor, leupaxin, localizes in focal adhesion and suppresses the integrin-induced tyrosine phosphorylation of paxillin.	cytoskeleton	bound	6.21837	26.1324	4.46952	5.62145e-14	7.6851	4.75164	24.5661	27.6988	1.46673	1.56635	bound
Palm	paralemmin; PALM1; Paralemmin-1 is expressed in lymphatic endothelial cells and modulates cell migration, cell maturation and tumor lymphangiogenesis. Paralemmin-1 is a lipid-anchored membrane protein that in fibroblasts and neurons plays a role in the regulation of cell shape, plasma membrane dynamics and cell motility. Similar to its function in neurons, it may link the cytoskeleton to the plas…	cytoskeleton	bound	50.3651	182.77	3.87497	4.52101e-42	46.9758	53.7545	176.861	188.68	3.38935	5.90988	bound
Nefh	neurofilament, heavy polypeptide; neurofilament, heavy polypeptide; NEFH encodes a component of neurofilament protein in neurons	cytoskeleton	bound	4.03346	14.225	3.76786	8.762e-17	3.70819	4.35873	13.8602	14.5898	0.325269	0.364816	bound
Tnni2	troponin I type 2 (skeletal, fast); AMCD2B, DA2B, FSSV, fsTnI; sarcomeric protein genes, including troponin I2 (TNNI2); troponin I type 2 (skeletal, fast) (TNNI2), which encodes a fast-twitch skeletal muscle protein.	cytoskeleton	not bound	14.6067	49.7085	3.65623	6.86128e-09	10.5209	18.6925	51.9121	47.5048	4.0858	2.20365	bound
Neurl2	neuralized-like 2 (Drosophila); Neur2, Ozz, Ozz-E3; Our findings identify Ozz-E3 as the ubiquitin ligase complex that interacts with and regulates myosin within its fully assembled cytoskeletal structure; scle-specific ubiquitin ligase complex Ozz-E3	cytoskeleton	not bound	2.22537	7.58451	3.65504	9.79746e-05	1.80271	2.64803	7.76159	7.40743	0.422659	0.17708	not bound
Chdh	choline dehydrogenase	metabolism	not bound	0.703377	23.2397	35.2047	4.72811e-92	0.805082	0.601673	23.066	23.4133	0.101705	0.173641	not bound
Fut7	fucosyltransferase 7 (alpha (1,3) fucosyltransferase)	metabolism	not bound	0.810185	24.0235	31.7163	7.44526e-50	0.800762	0.819608	23.909	24.1381	0.00942303	0.114545	not bound
Adamts17	ADAM metallopeptidase with thrombospondin type 1 motif, 17	metabolism	bound	0.226802	6.01844	28.3186	4.51093e-38	0.226461	0.227143	5.804	6.23288	0.000341179	0.214441	bound
Pdia5	protein disulfide isomerase family A, member 5	metabolism	bound	0.436325	10.5942	25.5781	1.7132e-19	0.516405	0.356244	8.98287	12.2055	0.0800801	1.61132	bound
Atp8b4	ATPase, class I, type 8B, member 4	metabolism	bound	2.98905	65.6528	23.1368	2.78524e-104	2.66701	3.31109	50.3135	80.9922	0.322038	15.3394	bound
Gstp3	glutathione S-transferase pi 3	metabolism	not bound	0.532081	9.23463	18.9706	1.42327e-07	0.359298	0.704863	11.2155	7.25377	0.172782	1.98086	bound
Cox6a2	cytochrome c oxidase subunit 6A2	metabolism	not bound	11.5742	164.739	14.9485	4.35957e-47	12.7581	10.3903	123.293	206.184	1.18387	41.4457	not bound
Eef1akmt1	EEF1A lysine methyltransferase 1	metabolism	bound	3.71283	45.6802	13.1567	3.8853e-29	4.72761	2.69804	49.9659	41.3945	1.01479	4.2857	bound
Hs3st1	heparan sulfate (glucosamine) 3-O-sulfotransferase 1	metabolism	bound	1.07513	12.6455	12.2651	3.10068e-14	1.19411	0.956152	7.98729	17.3036	0.118978	4.65817	bound
Fads3	fatty acid desaturase 3	metabolism	not bound	6.00791	64.4825	11.4047	8.81016e-79	5.78131	6.23451	57.547	71.4179	0.2266	6.93546	not bound
Upb1	beta-ureidopropionase 1	metabolism	not bound	0.737262	7.29628	10.3075	1.38843e-11	0.944901	0.529624	4.75198	9.84059	0.207638	2.5443	bound
Kmo	kynurenine 3-monooxygenase (kynurenine 3-hydroxylase); Kynurenine 3-monooxygenase mediates inhibition of Th17 differentiation via catabolism of endogenous aryl hydrocarbon receptor ligands. The aryl hydrocarbon receptor (AhR) is a key transcriptional regulator of Th17-cell differentiation. Although endogenous ligands have yet to be identified, evidence suggests that tryptophan metabolites can act…	metabolism	bound	8.16868	72.2881	9.25104	1.8485e-36	8.63007	7.7073	48.8489	95.7273	0.461385	23.4392	bound
Cmah	cytidine monophosphate-N-acetylneuraminic acid hydroxylase (CMP-N-acetylneuraminate monooxygenase) pseudogene	metabolism	bound	6.8342	56.3011	8.76466	5.00494e-94	7.4188	6.2496	51.8529	60.7492	0.584602	4.44815	bound
Cybb	NADPH oxidase (Phox) family, cytochrome b-245, beta polypeptide, gp91(phox) subunit of the phagocyte NADPH oxidase cytochrome b-245, beta polypeptide	metabolism	bound	8.41853	54.304	6.74889	2.73002e-24	9.69728	7.13978	37.5266	71.0814	1.27875	16.7774	bound
Cyp2j6	cytochrome P450, family 2, subfamily J, polypeptide 6; Molecular cloning and characterization of mouse CYP2J6, an unstable cytochrome P450 isoform. We conclude that CYP2J6 is an unstable P450 that is active in the metabolism of benzphetamine, but not arachidonic acid.	metabolism	bound	2.32971	14.5043	6.65898	3.43122e-27	2.41864	2.24077	14.6975	14.3112	0.0889354	0.19315	not bound
Hpse	heparanase, HSE1, Hpa, Hpr1; Heparanase (Hpse) is an endo-d-glucuronidase that degrades the glycosaminoglycan heparan sulfate (HS) in basement membranes (BMs) to facilitate leukocyte migration into tissues. Heparanase activity also releases HS-bound growth factors from the extracellular matrix (ECM), a function that aids wound healing and angiogenesis.	metabolism	bound	5.23886	29.9471	6.07968	1.29865e-28	6.31683	4.16088	28.0177	31.8765	1.07797	1.92936	bound
Asph	aspartate beta-hydroxylase	metabolism	bound	1.2537	7.00472	5.92648	3.54646e-37	1.20957	1.29783	6.01708	7.99237	0.0441317	0.987646	bound
Epm2a	epilepsy, progressive myoclonic epilepsy, type 2 gene alpha; EPM2A glucan phosphatase, laforin; Lafora disease (LD) is a fatal childhood dementia with severe epilepsy and also a glycogen storage disease that is caused by recessive mutations in either the EPM2A or EPM2B genes. Aberrant, cytoplasmic carbohydrate aggregates called Lafora bodies (LBs) are both a hallmark and driver of the disease.	metabolism	bound	0.871715	4.63963	5.7667	0.00175245	0.39959	1.34384	5.08168	4.19757	0.472125	0.442052	not bound
Prtn3	proteinase 3 proteinase 3	metabolism	not bound	10.2696	50.985	5.63715	0.047382	10.0752	10.4639	92.7045	9.26556	0.194386	41.7195	not bound
Fads6	fatty acid desaturase 6	metabolism	not bound	0.973591	4.79445	5.34513	0.000911601	1.10196	0.845218	6.27609	3.31281	0.128373	1.48164	bound
Parp1	poly(ADP-ribose) polymerase 1	metabolism	bound	595.232	2959.82	5.33685	7.91793e-61	626.178	564.287	3056.71	2862.93	30.9454	96.8882	bound
Pomgnt2	protein O-linked mannose beta 1,4-N-acetylglucosaminyltransferase 2; GTDC2, MDDGA8, MDDGC8;	metabolism	bound	6.91092	32.9036	5.09402	3.76009e-21	5.61969	8.20216	32.382	33.4253	1.29123	0.521659	bound
Man1c1	mannosidase alpha class 1C member 1; HMIC, MAN1A3, MAN1C, pp6318; Golgi alpha-mannosidases (especially MAN1C1).	metabolism	bound	3.43346	16.3357	5.05314	8.10072e-33	3.39867	3.46825	14.4201	18.2512	0.0347943	1.91555	bound
Pnp2	purine-nucleoside phosphorylase 2	metabolism	not bound	44.2822	202.484	5.00676	0.000137074	58.4631	30.1014	262.969	142	14.1809	60.4843	bound
Pld6	phospholipase D family, member 6; Zuc, mZuc, mit, mitoPLD; Phospholipase D6 (PLD6) plays pivotal roles in mitochondrial dynamics and spermatogenesis, but the cellular and subcellular localization of endogenous PLD6 in testis germ cells is poorly defined. These results provide the first evidence of PLD6 as a Golgi-localized protein of pachytene spermatocytes and developing spermatids and suggest t…	metabolism	not bound	1.30652	5.82604	4.76182	1.35403e-07	1.17382	1.43923	5.547	6.10509	0.132706	0.279047	not bound
Car3	carbonic anhydrase 3; Ca3, Car-3; CAIII; Carbonic anhydrase III (CAIII) is an isoenzyme of the CA family. Because of its low specific anhydrase activity, physiological functions in addition to hydrating CO(2) have been proposed. CAIII expression is highly induced in adipogenesis and CAIII is the most abundant protein in adipose tissues. The down-regulation of CAIII in preadipocytes enhances adipo…	metabolism	bound	10.658	47.0177	4.71711	4.79026e-14	7.14367	14.1723	45.5759	48.4595	3.51433	1.44179	bound
Cds1	CDP-diacylglycerol synthase 1	metabolism	bound	1.37878	5.95908	4.5959	1.92189e-11	1.33889	1.41867	5.34344	6.57471	0.0398916	0.615638	bound
Pld4	phospholipase D family, member 4; PLD 4; choline phosphatase 4; phosphatidylcholine-hydrolyzing phospholipase D4; phospholipase D4; Phospholipase D (PLD) catalyzes conversion of phosphatidylcholine into choline and phosphatidic acid, leading to a variety of intracellular signal transduction events. However PLD4 is a non-PLD, HKD motif-carrying, transmembrane glycoprotein localized in the endoplas…	metabolism	bound	54.264	234.449	4.58571	3.51276e-44	50.5343	57.9936	206.896	262.001	3.72967	27.5522	bound
Ext1	exostosin 1; Glucuronosyl-N-acetylglucosaminyl-proteoglycan 4-alpha-N- acetylglucosaminyltransferase; Ext1, a key enzyme in the biosynthesis of heparan sulfate (HS), a glycosaminoglycan.	metabolism	bound	19.3888	83.007	4.51617	7.63494e-32	21.4293	17.3483	66.3375	99.6765	2.04048	16.6695	bound
Nmrk1	nicotinamide riboside kinase 1; Dependence on another rate-limiting enzyme of the NAD synthesis pathway, NAMPT, as a result of enhancer remodelling is subject to resistance by NMRK1-dependent synthesis of NAD.	metabolism	not bound	10.2069	42.6639	4.46428	7.22177e-18	10.1838	10.2301	41.651	43.6767	0.0231459	1.01288	bound
Agpat2	1-acylglycerol-3-phosphate O-acyltransferase 2 (lysophosphatidic acid acyltransferase, beta)	metabolism	bound	18.2321	74.8033	4.42089	1.76843e-18	15.0202	21.444	81.8954	67.7111	3.21189	7.09214	bound
Galnt3	UDP-N-acetyl-alpha-D-galactosamine:polypeptide N-acetylgalactosaminyltransferase 3 (GalNAc-T3); GalNAc transferase 3;	metabolism	bound	1.4894	6.14865	4.36464	8.47551e-10	1.40442	1.57438	4.84395	7.45336	0.084978	1.30471	bound
Dglucy	D-glutamate cyclase	metabolism	bound	7.72556	28.7096	3.96979	4.43301e-27	7.72372	7.7274	28.1999	29.2193	0.0018362	0.509744	bound
P3h1	prolyl 3-hydroxylase 1	metabolism	bound	1.66251	6.15826	3.96087	5.92956e-10	1.74549	1.57952	6.33112	5.98539	0.0829848	0.172864	bound
Haao	3-hydroxyanthranilate 3,4-dioxygenase; 3-HAO, 3-HAOxase, 3HAO; 3-Hydroxyanthranilate 3,4-dioxygenase, the enzyme that catalyzes the conversion of 3-hydroxyanthranilate to quinolinic acid.	metabolism	bound	14.2053	52.7023	3.94599	1.00057e-17	12.6811	15.7294	47.2403	58.1643	1.52416	5.46201	bound
Galnt6	UDP-N-acetyl-alpha-D-galactosamine:polypeptide N-acetylgalactosaminyltransferase 6 (GalNAc-T6)	metabolism	bound	2.0073	7.21604	3.90871	1.01366e-07	1.55702	2.45759	8.89964	5.53243	0.450282	1.68361	bound
Xdh	xanthine dehydrogenase	metabolism	bound	2.11438	7.59029	3.89275	7.7996e-09	2.13368	2.09508	9.29088	5.8897	0.0192984	1.70059	bound
Chst11	carbohydrate sulfotransferase 11	metabolism	bound	1.46898	5.28757	3.83653	2.04745e-10	1.17184	1.76613	4.80493	5.77021	0.297144	0.482642	bound
Hlcs	holocarboxylase synthetase	metabolism	bound	3.10524	10.8859	3.76844	9.74376e-15	3.31681	2.89366	11.9178	9.85401	0.211577	1.03187	bound
Poglut3	protein O-glucosyltransferase 3 ; old name=Kdelc2)	metabolism	not bound	2.06984	7.29071	3.73337	1.35942e-11	2.32696	1.81273	6.3471	8.23431	0.257117	0.943605	not bound
Prxl2b	peroxiredoxin like 2B; old name=Fam213b; Prostamide/prostaglandin F synthase (PM/PGFS) is an enzyme with very narrow substrate specificity and is dedicated to the biosynthesis of prostamide F2α and prostaglandin F2α (PGF2α.). The importance of this enzyme, relative to the aldo-keto reductase (AKR) series, in providing functional tissue prostamide F2α levels was determined by creating a line of PM…	metabolism	not bound	2.66139	9.19627	3.68694	0.000133985	2.65469	2.66809	9.01684	9.3757	0.00669997	0.179427	not bound
Nat8l	N-acetyltransferase 8 like; Sh, Shati, CML3, NACED, NAT8-LIKE; A novel N-acetyltransferase, Shati/Nat8l, was identified in the brains of mice exposed to methamphetamine. Shati/Nat8l deficiency disrupts adult neurogenesis and causes attentional impairment through dopaminergic neuronal dysfunction in the dentate gyrus	metabolism	not bound	2.54973	8.84643	3.67736	3.59825e-16	2.61948	2.47997	7.5583	10.1346	0.0697578	1.28813	not bound
Gsto1	glutathione S-transferase omega 1	metabolism	bound	63.6669	213.268	3.60142	4.75871e-23	58.5501	68.7838	227.338	199.198	5.11687	14.07	bound
Dctd	dCMP deaminase;	metabolism	bound	8.95902	30.1705	3.5663	1.35199e-21	9.26639	8.65164	25.3888	34.9521	0.307373	4.78163	bound
Cers6	ceramide synthase 6	metabolism	bound	2.48815	8.31982	3.51146	9.65342e-12	2.79788	2.17842	5.99882	10.6408	0.309731	2.321	bound
St6galnac6	ST6 (alpha-N-acetyl-neuraminyl-2,3-beta-galactosyl-1,3)-N-acetylgalactosaminide alpha-2,6-sialyltransferase 6	metabolism	bound	13.8521	45.6538	3.5108	1.07769e-15	10.9056	16.7986	42.2818	49.0259	2.94652	3.37205	bound
Macrod1	mono-ADP ribosylhydrolase 1; Macrod1; MacroD1 is an enzyme that hydrolyzes protein mono-ADP-ribosylation. However, the key catalytic residues of MacroD1 in these biochemical reactions remain elusive. Here, we present the crystal structure of MacroD1 in a complex with ADP-ribose (ADPR).	metabolism	bound	16.1665	49.5672	3.30463	4.00109e-12	17.359	14.9739	56.0628	43.0716	1.19258	6.49558	bound
Pecr	peroxisomal trans-2-enoyl-CoA reductase; DCRRP, HPDHASE, HSA250303, PVIARL, SDR29C1, TER;	metabolism	not bound	4.90189	15.0927	3.29001	4.16764e-07	5.54622	4.25756	15.6398	14.5455	0.644328	0.547133	bound
B4galnt1	beta-1,4-N-acetyl-galactosaminyl transferase 1	metabolism	bound	46.3682	141.691	3.28018	1.30589e-15	37.5794	55.1571	147.676	135.706	8.78883	5.98492	bound
Npl	N-acetylneuraminate pyruvate lyase; C112, NAL1, NPL;	metabolism	not bound	2.94947	8.8007	3.20121	0.000632424	2.97068	2.92826	9.37955	8.22185	0.0212109	0.578849	not bound
Chst15	carbohydrate (N-acetylgalactosamine 4-sulfate 6-O) sulfotransferase 15 carbohydrate (N-acetylgalactosamine 4-sulfate 6-O) sulfotransferase 15	metabolism	bound	47.2966	140.619	3.16508	4.25984e-33	47.3222	47.271	130.151	151.088	0.025604	10.4686	bound
Nme4	NME/NM23 nucleoside diphosphate kinase 4; NME4, also designated nm23-H4 or NDPK-D, has been known for years for its well-established roles in the synthesis of nucleoside triphosphates, though; little has been known regarding the differential metabolites involved as well as the biological roles NME4 plays in proliferation and invasion of esophageal squamous cell carcinoma (ESCC) cells.	metabolism	bound	60.9293	178.837	3.15091	2.40341e-16	53.6241	68.2344	187.026	170.648	7.30511	8.18899	bound
Galm	galactose mutarotase	metabolism	bound	1.71134	5.02217	3.14042	7.73957e-06	1.66446	1.75823	5.28441	4.75993	0.0468884	0.26224	bound
Pygm	phosphorylase, glycogen, muscle	metabolism	bound	21.8971	64.0698	3.13669	1.15307e-13	18.0275	25.7666	65.5822	62.5574	3.86955	1.51242	bound
Gm2a	GM2 ganglioside activator; GM2-AP, SAP-3; GM2 gangliosidosis is a rare form of inborn errors of metabolism including Tay-Sachs disease, Sandhoff disease, and GM2 activator deficiency. GM2 activator protein deficiency is an ultra-rare form of GM2 gangliosidosis.	metabolism	bound	102.479	299.659	3.13384	9.75082e-26	94.5353	110.423	305.17	294.148	7.94407	5.51099	bound
Phyhd1	phytanoyl-CoA dioxygenase domain containing 1; Phytanoyl-CoA hydroxylase (PAHX) catalyzes an important step in the metabolism of the fatty acid side chain of chlorophyll. PHYHD1 exists in three isoforms and is the closest human homologue of PAHX. We show that like PAHX, the PHYHD1A but likely not the PHYHD1B/C isoforms, is a functional Fe(II) and 2-oxoglutarate (2OG) dependent oxygenase.	metabolism	not bound	1.8677	5.52335	3.13178	8.63643e-05	1.80351	1.9319	4.33691	6.70978	0.0641974	1.18644	not bound
B3gnt7	UDP-GlcNAc:betaGal beta-1,3-N-acetylglucosaminyltransferase 7; beta3GnT7; B3GNT7 gene encodes a beta-1,3-N-acetylglucosaminyltransferase that mainly acts on and extends sulfated poly-LacNAc chains.	metabolism	bound	7.70715	22.1866	3.07596	7.28193e-12	6.78444	8.62987	21.629	22.7441	0.922713	0.557534	bound
Siae	sialic acid acetylesterase	metabolism	bound	9.39742	26.5354	3.00798	2.01779e-18	9.83365	8.96118	24.9967	28.0741	0.436238	1.53874	bound
Fasn	fatty acid synthase; FAS, OA-519, SDR27X1; Fatty acid synthase is a multi-enzyme protein that catalyzes fatty acid synthesis. It is not a single enzyme but a whole enzymatic system composed of two identical 272 kDa multifunctional polypeptides, in which substrates are handed from one functional domain to the next.	metabolism	bound	59.5659	167.583	3.00523	4.2496e-35	56.7979	62.3339	163.002	172.164	2.76796	4.58108	bound
Ica1	islet cell autoantigen 1; 69kD, 69kDa, ICA, ICA69; Islet autoantigens associated with autoimmune type 1 diabetes (T1D) are expressed in pancreatic β cells, although many show wider patterns of expression in the neuroendocrine system. Within pancreatic β cells, every T1D autoantigen is in one way or another linked to the secretory pathway. Together, these autoantigens play diverse roles in glucose…	metabolism	bound	2.71512	7.62231	3.00518	2.87458e-06	2.28566	3.14459	7.63915	7.60548	0.429464	0.0168335	bound
Ifi44l	interferon induced protein 44 like'H-28, H28, H28-1, NS11, NS1178, TLDC5B; no information about the function of Ifi44l. Associations Between IFI44L Gene Variants and Rates of Respiratory Tract Infections During Early Childhood.	other	not bound	0	13.2274	1264.7	0.021295	0	0	8.29485	18.1599	0	4.93251	not bound
Jchain	joining chain of multimeric IgA and IgM	other	not bound	1.4895	340.811	241.967	2.75695e-37	0.717913	2.26108	273.137	408.484	0.771583	67.6737	not bound
Podnl1	podocan like 1; SLRR5B; PODNL1 promotes cell proliferation and migration in glioma via regulating Akt/mTOR pathway.	other	not bound	0.107825	7.01554	69.1189	2.90119e-15	0.138192	0.0774575	7.66871	6.36236	0.0303671	0.653177	not bound
Ffar2	free fatty acid receptor 2; GPCR43, Gpr43; GPR41/FFAR3 and GPR43/FFAR2 as cosensors for short-chain fatty acids in enteroendocrine cells vs FFAR3 in enteric neurons and FFAR2 in enteric leukocytes. Free fatty acid receptor 2 (FFAR2, also named GPR43), is activated by short-chain fatty acids (SCFAs), such as butyrate, that are produced when gut bacteria ferment dietary fiber. FFAR2 has been sugges…	other	not bound	0.899131	54.9876	64.9427	5.67735e-98	0.686558	1.1117	43.0381	66.9371	0.212573	11.9495	not bound
Depp1	DEPP1 autophagy regulator; DEPP, FIG, Fseg; C10ORF10/DEPP-mediated ROS accumulation is a critical modulator of FOXO3-induced autophagy	other	not bound	0.319906	12.3495	42.3047	2.12973e-15	0.272816	0.366997	16.0478	8.65127	0.0470904	3.69827	not bound
S100a4	S100 calcium binding protein A4; S100 calcium-binding protein A4 (calcium protein, calvasculin, metastasin, murine placental homolog); fibroblast-specific protein-1; leukemia multidrug resistance associated protein; malignant transformation suppression 1; placental calcium-binding protein; protein Mts1; protein S100-A4; S100A4 is a major prometastatic protein involved in tumor invasion and metast…	other	not bound	3.26401	70.0842	22.9961	5.03935e-23	4.75224	1.77578	81.3129	58.8555	1.48823	11.2287	not bound
Orm2	orosomucoid 2; Agp1, Orm, Orm-2; Orosomucoid 2 (ORM2) is an important glycoprotein that is mainly biosynthesized and secreted by hepatocytes. As an acute-phase protein, ORM2 likely plays important roles in anti-inflammation, immunomodulation and drug delivery.	other	not bound	0.886136	16.5446	20.189	3.98586e-13	0.835578	0.936695	19.1916	13.8977	0.0505586	2.64696	not bound
Msi1	musashi RNA binding protein 1; Ms, Msih, Musa, Musahi1, m-Msi, m-Msi-1, Msi1; Intracellular functions of RNA-binding protein, Musashi1, in stem and cancer cells.	other	not bound	0.303218	4.983	18.0668	5.6973e-08	0.138994	0.467442	6.04202	3.92398	0.164224	1.05902	not bound
Rbpms2	RNA binding protein with multiple splicing 2; The RNA-binding protein RBPMS2 regulates development of gastrointestinal smooth muscle.	other	not bound	0.916695	14.333	16.6973	9.60537e-26	0.844976	0.988414	13.5065	15.1595	0.0717192	0.826502	not bound
Ppfia4	protein tyrosine phosphatase, receptor type, f polypeptide (PTPRF), interacting protein (liprin), alpha 4; leukocyte common antigen-related (LAR)-interacting protein (liprin)-alpha4; Liprin-alpha4 was strongly induced following nickel (II) chloride exposure in a variety of cell types including BEAS-2B, A549, BEP2D and BL41 cells. Liprin-alpha4, a member of the Liprin alpha family, has seven isofo…	other	bound	1.71675	13.1859	8.07964	1.8184e-30	1.80034	1.63316	9.92496	16.4469	0.0835927	3.26099	bound
Prdm5	PR/SET domain 5; PFM, PFM2;	other	bound	0.930556	6.90924	7.83252	5.45574e-16	1.05411	0.806999	5.56428	8.25421	0.123557	1.34497	not bound
Disc1	disrupted in schizophrenia 1; DISC1 scaffold protein; SCZD9; Disrupted in schizophrenia 1 is a protein that in humans is encoded by the DISC1 gene. In coordination with a wide array of interacting partners, DISC1 has been shown to participate in the regulation of cell proliferation, differentiation, migration, neuronal axon and dendrite outgrowth, mitochondrial transport, fission and/or fusion, a…	other	bound	0.840505	5.97138	7.58873	2.43875e-12	0.719427	0.961582	5.56624	6.37652	0.121078	0.405141	not bound
Hnrnpll	heterogeneous nuclear ribonucleoprotein L like	other	bound	2.59546	18.4628	7.4975	2.49457e-30	3.21109	1.97983	15.0829	21.8427	0.615634	3.37991	bound
Evpl	envoplakin; EVPK; The cornified envelope is assembled from transglutaminase cross-linked proteins and lipids in the outermost epidermal layers and is essential for skin barrier function. Involucrin, envoplakin, and periplakin form the protein scaffold on which the envelope assembles. Mice deficient in involucrin, envoplakin, and periplakin have a defective epidermal barrier.	other	bound	2.84627	18.8155	7.09002	3.63674e-45	2.79666	2.89588	19.5242	18.1069	0.0496064	0.708633	bound
Gjb3	gap junction protein beta 3; Cnx3, Cnx31, Cx31, Cxnc, D4Wsu144, D4Wsu144e, Gjb-3; earing loss by common deafness genetic screening (GJB2, GJB3, SLC26A4, and MT-RNR1). Gjb3 Gene Mutations in Non-Syndromic Hearing Loss of Bloch, Kurd, and Turkmen Ethnicities in Iran	other	not bound	1.8913	11.6241	6.67468	3.35476e-11	1.64507	2.13754	14.2641	8.98414	0.246233	2.63999	not bound
Ifi44	interferon-induced protein 44; MTAP44, TLDC5, p44; The interferon-alpha (IFN-alpha)-inducible protein IFI44 is associated with hepatitis C virus (HCV) infection, and its function is unknown. Antiproliferative activity of the human IFN-alpha-inducible protein IFI44. IFI44 suppresses HIV-1 LTR promoter activity and facilitates its latency.	other	not bound	7.151	44.5676	6.51979	1.09016e-23	7.48744	6.81455	30.3399	58.7953	0.336446	14.2277	not bound
Dnajc6	DnaJ (Hsp40) homolog, subfamily C, member 6; DJC6, PARK19; DNAJC6 (DNA/HSP40 homolog subfamily C member 6) encodes auxilin, which is responsible for juvenile Parkinsonism with phenotypic variability.	other	bound	2.27272	13.1354	6.20419	1.26597e-21	1.67914	2.8663	13.4301	12.8408	0.593577	0.294644	bound
Hspb8	heat shock protein 8; CMT2L, DHMN2, E2IG1, H11, HMN2, HMN2A, HSP22, HSP20-like; HSPB8 promotes cancer cell growth by activating the ERK-CREB pathway and is indicative of a poor prognosis in gastric cancer patients. Association of HSP22 with mTOR in osteoblasts: regulation of TNF-alpha-stimulated IL-6 synthesis. These results strongly suggest that HSP22 interacts with mTOR and regulates TNF-alpha-…	other	bound	2.45676	13.1324	5.79056	1.96578e-11	2.65121	2.2623	16.2496	10.0151	0.194453	3.11721	bound
a	agouti	other	bound	1.49779	8.16406	5.77139	0.0018523	2.18071	0.81487	7.63547	8.69266	0.682921	0.528596	bound
Plac8	placenta-specific 8; DGIC, PNAS-144, onzin; Placenta specific 8 (PLAC8, Onzin) is a multifaceted protein proven to promote autophagy and potentiate various tumor progression. This study provided insights into the mechanism of PLAC8-induced autophagy in trophoblasts	other	bound	548.141	2959.76	5.73961	3.10335e-45	561.559	534.724	2678.4	3241.12	13.4175	281.359	bound
Ms4a6b	membrane-spanning 4-domains, subfamily A, member 6B; MS4A4B is a GITR-associated membrane adapter, expressed by regulatory T cells, which modulates T cell activation. We propose that T cells preoccupied with immune defense use this MS4A family to enhance sensitivity to extrinsic Ag stimulation, ensuring its elimination, while Tregs use these adaptors to allow low level Ag signals to sustain regul…	other	not bound	7.14637	38.5271	5.64994	1.9137e-16	5.79308	8.49966	26.0018	51.0523	1.35329	12.5253	not bound
Fggy	FGGY carbohydrate kinase domain containing; FGGY carbohydrate kinase domain containing is expressed and alternatively spliced in skeletal muscle and attenuates MAP kinase and Akt signaling;	other	bound	3.15973	16.4872	5.56007	9.75481e-26	3.23143	3.08802	15.654	17.3204	0.071707	0.833199	bound
Doc2g	double C2, gamma; Doc2gp; The Doc2 (double C2) family consists of two isoforms (Doc2alpha and Doc2beta) characterized by an N-terminal Munc13-1 interacting domain (Mid) and two C2 domains that interact with Ca(2+) and phospholipid at the C-terminus. In this paper, we report a third isoform of mouse Doc2, named Doc2gamma. Doc2gamma also contains a putative Mid domain and two C2 domains, and it is …	other	bound	1.90846	9.90251	5.5033	4.28351e-07	1.3374	2.47953	7.84986	11.9552	0.571062	2.05265	not bound
Rilpl1	Rab interacting lysosomal protein-like 1; GOSPEL, RLP1; he Rilp-like proteins Rilpl1 and Rilpl2 regulate ciliary membrane content. The primary cilium is a microtubule-based structure found in most cell types in mammals. Disruption of cilium function causes a diverse set of human diseases collectively known as ciliopathies. We report that Rab effector-related proteins Rab-interacting lysosomal pro…	other	bound	4.02409	20.4526	5.46811	1.40974e-17	3.64251	4.40567	22.1196	18.7856	0.381582	1.667	bound
Nudt8	nudix (nucleoside diphosphate linked moiety X)-type motif 8; nudix hydrolase 8; Mammalian Nudix proteins cleave nucleotide metabolite caps on RNAs. e demonstrate that Nudt16 is a novel deNADding enzyme in mammalian cells. Additionally, we identified seven Nudix proteins-Nudt2, Nudt7, Nudt8, Nudt12, Nudt15, Nudt16 and Nudt19, to possess deCoAping activity in vitro.	other	bound	10.294	50.0897	5.24523	3.35936e-16	9.41673	11.1712	56.0616	44.1178	0.877246	5.97193	bound
Ern1	endoplasmic reticulum to nucleus signaling 1	other	bound	8.34003	39.0764	4.99419	1.5787e-39	7.31971	9.36035	36.4322	41.7207	1.02032	2.64424	bound
Serpinh1	Heat shock protein 47 kDa (Hsp47; serpin peptidase inhibitor, clade H (heat shock protein 47), member 1; BERF-1, Cbp1, Cbp2, Hsp47, J6, Serpinh2, colligin, gp46; Heat shock protein 47 kDa (Hsp47) is considered as a molecular chaperone essential for the correct folding of type I and type IV procollagen in the ER	other	not bound	1.89365	8.65099	4.82603	3.21649e-09	2.20519	1.58211	7.13843	10.1636	0.311538	1.51256	not bound
H2-DMa	histocompatibility 2, class II, locus Dma; involved in class II antigen processing	other	bound	22.7831	101.178	4.78855	4.99142e-24	19.3596	26.2067	111.671	90.6844	3.42354	10.4934	bound
Egln3	egl nine homolog 3 (C. elegans), PHD3, HIF-prolyl hydroxylase 3, oxygen-sensitive prolyl hydroxylases (PHD3), central regulator of the molecular responses to oxygen availability	other	bound	12.4608	55.2665	4.72586	2.69179e-36	11.2247	13.6969	51.3741	59.1589	1.23608	3.89239	bound
Ncf1	neutrophil cytosolic factor 1; CF-47K, NOXO2, Ncf-1, p47-phox, p47<phox>, p47phox; The NADPH oxidase 2 (NOX2) complex is a professional producer of reactive oxygen species (ROS) and is mainly expressed in phagocytes. Mice Lacking NCF1 Exhibit Reduced Growth of Implanted Melanoma and Carcinoma.	other	not bound	16.9242	74.2298	4.70728	3.1981e-31	15.1271	18.7213	77.0952	71.3644	1.7971	2.86543	not bound
Oas2	2'-5'-oligoadenylate synthetase 2, 69/71kDa; Oasl11; Oligoadenylate synthetases play an important role in the immune response against dengue virus. Our results suggest that OAS2 haplotypes are associated with differential susceptibility to clinical outcomes of dengue virus infection.	other	not bound	4.34015	18.7264	4.59285	9.24999e-20	4.14051	4.53979	17.2076	20.2451	0.199637	1.51875	not bound
Rpl35	ribosomal protein L35	other	bound	599.816	2374.29	4.44955	0.0242207	656.594	543.039	3952.44	796.145	56.7778	1578.15	bound
Wapl	WAPL cohesin release factor	other	bound	8.57646	35.0433	4.27192	7.30984e-15	10.3416	6.81128	23.7656	46.321	1.76518	11.2777	bound
S100a6	S100 calcium binding protein A6; CALCYCLIN, Cacy, PRA; calcium binding protein A6 (calcyclin); prolactin receptor-associated protein; a calcium binding protein of the S100 family; The S100 calcium binding protein A6 S100A6 is a binding partner of many proteins engaged in cytoskeletal organization, cell cycle control, stress response or apoptosis. The protein encoded by this gene is a member of th…	other	not bound	16.2912	62.546	4.18979	1.90822e-07	18.6895	13.8928	81.3908	43.7013	2.39836	18.8447	not bound
Cenpv	centromere protein V	other	bound	8.68332	33.4932	4.10871	2.58936e-12	10.355	7.01162	32.4919	34.4945	1.6717	1.0013	bound
Dnajb14	DnaJ heat shock protein family (Hsp40) member B14	other	bound	1.88917	7.00793	3.94215	4.457e-08	1.86346	1.91489	6.13994	7.87591	0.0257128	0.867983	bound
Nrgn	neurogranin (protein kinase C substrate_ RC3) neurogranin (protein kinase C substrate, RC3); Neurogranin (Ng) is a member of the IQ motif class of calmodulin (CaM)-binding proteins, and interactions with CaM are its only known biological function.	other	bound	157.518	578.503	3.9143	1.35192e-23	181.4	133.637	543.186	613.819	23.8816	35.3169	bound
Poli	DNA polymerase iota	other	bound	7.42074	26.9005	3.85669	7.53044e-28	7.54083	7.30065	24.6716	29.1295	0.120091	2.22894	bound
Ifitm3	interferon induced transmembrane protein 3; 1-8U, DSPA2b, IP15; dispanin subfamily A member 2b; fragilis protein; ifitm-like protein 1; interferon-induced transmembrane protein 3; interferon-inducible protein 15; The interferon-inducible transmembrane (IFITM) protein family members potently restrict the replication of multiple pathogenic viruses. Using a knockout mouse model, we now test this hyp…	other	bound	129.092	460.688	3.84992	4.5795e-23	131.632	126.552	512.928	408.448	2.53988	52.2402	not bound
Srpk2	SRSF protein kinase 2; Serine/arginine protein kinases (SRPKs) phosphorylate Arg/Ser dipeptide-containing proteins that play crucial roles in a broad spectrum of basic cellular processes. The exposure of HeLa and T24 cells to DNA damage inducers triggers the nuclear translocation of SRPK1 and SRPK2.	other	bound	20.0079	72.1646	3.83064	7.12744e-51	20.0211	19.9947	64.354	79.9753	0.01322	7.81067	bound
Islr	immunoglobulin superfamily containing leucine-rich repeat; Meflin; Meflin, a glycosylphosphatidylinositol-anchored protein, is an MSC marker candidate that is specifically expressed in rare stromal cells in all tissues. Meflin defines mesenchymal stem cells and/or their early progenitors with multilineage differentiation capacity.	other	not bound	3.47767	12.0071	3.78494	0.000194043	2.16647	4.78888	16.1711	7.84313	1.3112	4.16396	not bound
Marveld1	MARVEL (membrane-associating) domain containing 1; MARVEL domain containing 1; GB14, MARVD1, MRVLDC1; Up-regulation of MARVEL domain-containing protein 1 (MARVELD1) accelerated the malignant phenotype of glioma cancer cells via mediating JAK/STAT signaling pathway. MARVELD1 interacting with catalase regulates reactive oxygen species metabolism and mediates the sensitivity to chemotherapeutic drug…	other	not bound	1.56916	5.42597	3.72127	1.81297e-06	1.54135	1.59698	6.09111	4.76083	0.0278132	0.665138	not bound
Colq	collagen-like tail subunit (single strand of homotrimer) of asymmetric acetylcholinesterase; The collagen associated to AChE (ColQ) fulfills two functions. It anchors and accumulates AChE in the extracellular matrix. Mutations in ColQ lead to faint or no activity of AChE in the synaptic cleft.	other	bound	60.7117	208.436	3.67589	9.80009e-30	53.711	67.7123	209.584	207.288	7.00065	1.14823	bound
Fabp5	fatty acid binding protein 5	other	bound	16.5554	55.4544	3.61657	6.34583e-12	16.9658	16.145	64.1259	46.7829	0.410429	8.67148	bound
Plekha7	pleckstrin homology domain containing, family A member 7; Binding between the junctional proteins afadin and PLEKHA7 and implication in the formation of adherens junction in epithelial cells. Adherens junction (AJ) is a specialized cell-cell junction structure that plays a role in mechanically connecting adjacent cells to resist strong contractile forces and to maintain tissue structure, particul…	other	bound	2.09728	6.95178	3.5811	2.70294e-10	1.87182	2.32275	7.99879	5.90477	0.225469	1.04701	bound
Mx1	MX dynamin-like GTPase 1; myxovirus (influenza virus) resistance 1; IFI-78K, IFI78, MX, MxA, Mx-1; Mx1 reveals innate pathways to antiviral resistance and lethal influenza disease. Expression of IFN-Inducible Genes with Antiviral Function OAS1 and MX1 in Health and under Conditions of Recurrent Herpes Simplex Infection.	other	not bound	2.52137	8.50749	3.57683	1.22561e-10	2.63284	2.4099	7.23823	9.77675	0.111469	1.26926	not bound
Dync2li1	dynein cytoplasmic 2 light intermediate chain 1; CGI-6, CGI-60, D2l, D2lic, LI, LIC3, mD2L, mD2LIC; Whole-exome sequencing identified two novel mutations of DYNC2LI1 in fetal skeletal ciliopathy. Interactions of the dynein-2 intermediate chain WDR34 with the light chains are required for ciliary retrograde protein trafficking	other	bound	2.6617	8.85384	3.54923	2.3616e-06	2.81907	2.50432	8.85506	8.85261	0.157373	0.00122854	bound
Nucb2	nucleobindin 2; Nefa, p54; Nesfatin-1, a food-intake inhibiting factor processed from nucleobindin 2 (NUCB2). Nucleobindin-2 (NUCB2) is a calcium- and DNA-binding protein and precursor of nesfatin-1, a signalling peptide with multiple functions, including regulation of energy homeostasis and glucose transport. Nesfatin-1 inhibits voltage gated K+ channels in pancreatic beta cells .Nesfatin-1, ori…	other	bound	12.5814	42.0185	3.53676	2.77472e-19	12.8292	12.3337	35.2588	48.7783	0.247754	6.75976	bound
Camkv	CaM kinase-like vesicle associated; 1G5, VACAMKL; The pseudokinase CaMKv is required for the activity-dependent maintenance of dendritic spines. CaMKv knockdown in mouse hippocampal CA1 pyramidal neurons impairs synaptic transmission and plasticity in vivo, resulting in hyperactivity and spatial memory impairment.	other	bound	4.04293	12.8576	3.381	1.83852e-12	3.4614	4.62445	11.2159	14.4992	0.581522	1.64167	not bound
Serpinb1c	serine (or cysteine) peptidase inhibitor, clade B, member 1c; SERPINB1. It is a highly efficient inhibitor of neutrophil granule proteases	other	bound	2.7425	8.47204	3.3396	0.000123343	2.96607	2.51894	10.3496	6.59444	0.223562	1.8776	bound
Dnmt3b	DNA methyltransferase 3 beta	other	bound	17.6795	53.406	3.23699	3.83381e-23	16.1091	19.25	54.4431	52.369	1.57046	1.03704	bound
Sirt3	sirtuin 3; SIR2L3; Mitochondrial Deacetylase Sirt3 Reduces Vascular Dysfunction and Hypertension While Sirt3 Depletion in Essential Hypertension Is Linked to Vascular Inflammation and Oxidative Stress	other	bound	43.5072	130.112	3.21407	3.57372e-20	40.8802	46.1342	138.368	121.857	2.62699	8.25567	bound
Ropn1l	rhophilin associated tail protein 1 like; ASP, RSPH11, Akapasp; Identification of a murine testis complementary DNA encoding a homolog to human A-kinase anchoring protein-associated sperm protein.	other	not bound	2.27544	6.79662	3.21238	0.00486453	1.8952	2.65568	7.44961	6.14364	0.380242	0.652985	bound
Shisa5	shisa family member 5; Scotin, mShisa5; endoplasmic reticulum (ER) protein SCOTIN. Scotin is a pro-apoptotic mammalian gene, which is induced upon DNA damage or cellular stress in a p53-dependent manner. One of the ways by which Scotin induces apoptosis is by causing cell cycle arrest. Scotin, a novel p53-inducible proapoptotic protein located in the ER and the nuclear membrane.	other	bound	175.92	527.23	3.19412	1.91077e-23	153.597	198.244	497.672	556.787	22.3239	29.5576	bound
Hspbap1	HSPB1 associated protein 1; PASS1; Modulation of heat shock proteins during macrophage differentiation. Interestingly, HSPBAP1 was the only HSP significantly downregulated in both M1 and M2 conditions parallel to a significant up-regulation of its target HSPB1.	other	bound	2.29052	6.84283	3.18008	2.20804e-11	2.34625	2.2348	6.36114	7.32452	0.055728	0.481693	bound
Rangrf	RAN guanine nucleotide release factor; MOG1, RANGNRF; RAN guanine nucleotide release factor (RANGRF) encoding protein MOG1 plays an important role in cardiac arrhythmia, so we intended to investigate the regulatory miRNA of RANGRF and explore its potential regulatory mechanism in arrhythmogenesis.	other	bound	12.1764	34.4755	3.03088	4.83818e-07	15.2796	9.07312	36.0995	32.8515	3.10326	1.62399	bound
Ncf4	neutrophil cytosolic factor 4; CGD3, NCF, P40PHOX, SH3PXD4; We found that mice deficient for the individual subunits of the NADPH oxidase of myeloid cells, NOX2 (encoded by Cyba, Cybb, Ncf1, Ncf2, and Ncf4), all showed decreased pulmonary metastatic colonisation.	other	bound	77.1973	217.331	3.01485	8.85414e-19	69.2403	85.1542	219.339	215.323	7.95694	2.00792	bound
2810410L24Rik	Knockdown by RNAi of two highly conserved and well-expressed lncRNAs, Reno1 (2810410L24Rik) and lnc-Nr2f1, decreased the expression of neuronal markers and led to massive changes in gene expression in the differentiated cells.	other (lnc)	bound	3.22136	9.50402	3.14591	9.34914e-06	2.52582	3.91689	8.64359	10.3645	0.695532	0.860432	bound
Ehd3	EH domain containing 3; PAST3, Ehd2; Spatio-temporal regulation of EGFR signaling by the Eps15 homology domain-containing protein 3 (EHD3). The epidermal growth factor (EGF) receptor EGFR is a major receptor tyrosine kinase whose role in gliomagenesis is well established. We have recently identified EHD3 [Eps15 homology (EH) domain-containing protein 3], an endocytic trafficking regulatory protei…	protein trafficking	bound	3.5646	207.71	61.8707	2.11454e-298	3.86997	3.25923	189.63	225.79	0.305373	18.08	bound
Ston1	stonin 1; SALF, SBLF, STN1, STNB1; Functional dissection of a eukaryotic dicistronic gene: transgenic stonedB, but not stonedA, restores normal synaptic properties to Drosophila stoned mutants. The dicistronic Drosophila stoned mRNA produces two proteins, stonedA and stonedB, that are localized at nerve terminals. While the stoned locus is required for synaptic-vesicle cycling in neurons, distinc…	protein trafficking	not bound	6.40663	55.0635	9.16039	3.28908e-31	7.0342	5.77906	52.1694	57.9576	0.627572	2.8941	not bound
Shisa8	shisa family member 8; Cystine-knot AMPA receptor-modulating proteins (CKAMPs) constitute a family of four proteins that influence the trafficking, subcellular localization and function of AMPA receptors. The four CKAMP family members CKAMP39/shisa8, CKAMP44/shisa9, CKAMP52/shisa6 and CKAMP59/shisa7 differ in their expression profile and their modulatory influence on AMPA receptor function.	protein trafficking	not bound	4.10119	20.7837	5.46798	6.82302e-13	3.06718	5.13521	22.9339	18.6336	1.03401	2.15013	not bound
Sorl1	sortilin-related receptor, L(DLR class) A repeats-containing, LR11, SorLA, gp250, mSorLA, Alzheimer's Gene SORL1, SorLA regulates the activity of lipoprotein lipase by intracellular trafficking.	protein trafficking	bound	4.84388	23.3413	5.14677	1.58626e-51	5.14516	4.54259	22.8329	23.8497	0.301285	0.508387	bound
Tmed3	transmembrane p24 trafficking protein 3; P24B, p24g4, p24gamma4, p26; TMED3 Promotes Proliferation and Migration in Breast Cancer Cells by Activating Wnt/β-Catenin Signaling. TMED3 promoted proliferation and migration of breast cancer cells by a mechanism that involved Wnt/β-catenin signaling. A previous genome-wide RNAi screen uncovered colon cancer metastatic suppressor and WNT promoting functi…	protein trafficking	bound	35.3053	151.588	4.60212	2.78317e-35	37.938	32.6725	156.241	146.935	2.63273	4.65294	bound
Gbp10	guanylate-binding protein 10; Family-wide loss-of-function analysis found that at least four Gbps--Gbp1, Gbp6, Gbp7, and Gbp10--conferred cell-autonomous immunity to listerial or mycobacterial infection within macrophages and gene-deficient animals. These Gbps solicited host defense proteins, including the phagocyte oxidase, antimicrobial peptides, and autophagy effectors, to kill intracellular b…	protein trafficking	bound	2.11409	8.55666	4.26236	1.04616e-08	1.85352	2.37466	6.30147	10.8119	0.260568	2.25519	not bound
Sec24d	SEC24 homolog D, COPII coat complex component; CLCRP2; Proinsulin associates with the COP II vesicle cargo recognition component, Sec24D.	protein trafficking	bound	7.80743	28.7577	3.88048	9.59928e-21	8.34668	7.26819	22.177	35.3384	0.539245	6.58067	bound
Ankrd13b	ankyrin repeat domain 13b ; The Ankrd13 Family of Ubiquitin-interacting Motif-bearing Proteins Regulates Valosin-containing Protein/p97 Protein-mediated Lysosomal Trafficking of Caveolin 1.	protein trafficking	not bound	9.83096	33.4067	3.62845	2.55956e-16	7.7331	11.9288	32.0656	34.7478	2.09786	1.34111	not bound
Fcrl1	Fc receptor-like 1; Fc receptor-like protein 1; Bxmas1, Bxmh1, Bxmh1b, Fcrh1, Fcrh1l, Fcrh1s, Ifgp1; BXMAS1-like protein 1; BXMAS1-like protein 1b; Fc receptor-like protein 1; IFGP family protein 1; fc receptor homolog 1; fcR-like protein 1; Fc receptor-like A associates with intracellular IgG and IgM but is dispensable for antigen-specific immune responses; FcRLA plays a role in Ig assembly that…	protein trafficking	bound	5.49077	17.6711	3.45473	4.21495e-10	4.24008	6.74146	18.3393	17.003	1.25069	0.668131	not bound
Vps26b	VPS26 retromer complex component B; Pep8b; Acute inactivation of retromer and ESCPE-1 leads to time-resolved defects in endosomal cargo sorting. Human retromer, a heterotrimer of VPS26 (VPS26A or VPS26B), VPS35 and VPS29, orchestrates the endosomal retrieval of internalised cargo and promotes their cell surface recycling, a prototypical cargo being the glucose transporter GLUT1 (also known as SLC…	protein trafficking	bound	13.084	38.9831	3.17065	2.23485e-28	14.2716	11.8964	35.9871	41.9792	1.18757	2.99608	bound
Hgfac	hepatocyte growth factor activator ; HGF activator; HGF, HGFA; Hepatocyte Growth Factor Activator: A Proteinase Linking Tissue Injury with Repair. GF is secreted as an inactive precursor (proHGF) and requires proteolytic activation to initiate HGF-induced MET signaling. HGF activator (HGFAC) is a serum activator of proHGF and produces robust HGF activities in injured tissues.	protein turnover	not bound	0.286697	7.94389	29.9531	1.27163e-17	0.165423	0.407971	7.48159	8.4062	0.121274	0.462308	not bound
Htra3	HtrA serine peptidase 3; Prsp, Tasp; The HtrA proteases degrade damaged proteins and thus control the quality of proteins and protect cells against the consequences of various stresses; they also recognize specific protein substrates and in this way participate in regulation of many pathways. We hypothesize that stimulation of the HtrA's proteolytic activity might be beneficial in therapies of ca…	protein turnover	bound	1.3625	35.8303	28.3648	4.31671e-70	1.20773	1.51728	38.768	32.8927	0.154776	2.93766	not bound
Ctsg	cathepsin G	protein turnover	not bound	3.42865	57.0638	18.0796	1.22912e-26	4.03221	2.8251	71.7232	42.4044	0.603552	14.6594	not bound
Amz1	archaelysin family metallopeptidase 1; Finally, these activities were abolished by inhibitors of metalloproteases, providing further evidence that AMZs belong to this catalytic class of proteolytic enzymes.	protein turnover	not bound	1.01649	16.1911	17.1713	2.0363e-29	0.802902	1.23009	17.0425	15.3398	0.213593	0.851389	not bound
Prss57	serine protease 57; GLGL7, GLGL782, NSP4, P, Prssl1, UNQ78, UNQ782; Structures of neutrophil serine protease 4 reveal an unusual mechanism of substrate recognition by a trypsin-fold protease. Neutrophil serine protease 4 is required for mast cell-dependent vascular leakage.	protein turnover	bound	2.62326	33.4938	13.6852	1.93386e-59	2.37487	2.87165	33.6136	33.3739	0.248392	0.119852	bound
Prss16	protease, serine 16 (thymus); serine protease 16; TSSP; A novel actor in antitumoral immunity: The thymus-specific serine protease TSSP/PRSS16 involved in CD4 + T-cell maturation. The maturation of a specific subset of CD4+ T lymphocytes in the thymus is dependent on cortical thymic epithelial cells expressing the protease thymus-specific serine protease (TSSP, also known as PRSS16).	protein turnover	not bound	1.50657	17.4092	12.2131	6.23061e-29	1.70299	1.31015	14.8243	19.9941	0.19642	2.5849	bound
Ctsw	cathepsin W	protein turnover	not bound	0.888831	8.71939	10.6042	4.24693e-09	1.04941	0.728251	10.7458	6.69299	0.16058	2.02641	not bound
Adam11	ADAM metallopeptidase domain 11	protein turnover	not bound	0.494457	4.96862	10.5272	2.64535e-11	0.562943	0.425971	3.53398	6.40326	0.0684863	1.43464	not bound
Ctsh	cathepsin H; Cat H; cathepsin B3; cathepsin BA; pro-cathepsin H; Cathepsin H functions as an aminopeptidase in secretory vesicles for production of enkephalin and galanin peptide neurotransmitters.	protein turnover	not bound	6.76841	62.0423	9.571	9.8275e-22	8.72234	4.81449	41.8921	82.1926	1.95393	20.1503	not bound
Fgl2	fibrinogen like 2	protein turnover	not bound	0.781643	6.94597	9.47495	8.37908e-20	0.857969	0.705317	6.85077	7.04117	0.076326	0.0952007	not bound
Mcpt8	mast cell protease 8; MMCP-8; Particularly, mouse mast cell protease 8 (mMCP-8) is specifically expressed by basophils but not mast cells despite its name. Therefore, mMCP-8 is commonly used as a basophil-specific marker, but its functional property remains uncertain. Here we prepared recombinant mMCP-8 and examined its activity in vitro and in vivo Purified recombinant mMCP-8 showed heat-sensiti…	protein turnover	not bound	2.56189	17.9486	7.5633	3.27427e-10	2.14379	2.97999	20.1052	15.792	0.418101	2.1566	not bound
Asprv1	aspartic peptidase retroviral like 1	protein turnover	not bound	1.44352	7.27534	5.70362	0.0049283	1.36116	1.52588	13.3489	1.20182	0.08236	6.07353	not bound
Tmprss4	transmembrane serine protease 4; CAP2, CAPH2, MT-SP2, TMPRSS3; TMPRSS4 is a type II transmembrane serine protease involved in cancer and viral infections. Recent studies provided important data on TMPRSS4 activity associated with the spreading of influenza viruses, mediated by the cleavage of hemagglutinin.	protein turnover	bound	1.81951	8.30217	4.9014	1.30723e-09	1.61337	2.02565	8.81885	7.78549	0.206138	0.516681	bound
Scpep1	serine carboxypeptidase 1; Risc; lysosomal serine carboxypeptidases Scpep1;	protein turnover	bound	23.4816	104.015	4.72942	8.10834e-26	26.9214	20.0418	100.991	107.04	3.43978	3.02439	bound
Immp2l	inner mitochondrial membrane peptidase subunit 2; IMMP2L-IT1, IMP2, IMP2-LIKE; Employing multi-omics approaches, we revealed that switching off the specific mitochondrial processing machinery involving the peptidase IMMP2L serves as the foundation of the senescence program, which was also observed during the mammalian aging process. Mechanistically, we demonstrate that IMMP2L processes and thus a…	protein turnover	bound	5.02577	18.8266	4.02891	1.55983e-09	4.57346	5.47807	20.6861	16.9672	0.452307	1.85949	bound
Ctsl	cathepsin L; ME, MEP, fs, nkt, Ctsl	protein turnover	bound	7.46284	26.089	3.674	1.55717e-07	10.4032	4.52251	19.5466	32.6313	2.94033	6.54238	bound
Retnlb	resistin like beta; FIZZ1, FIZZ2, HXCP2, RELM-beta, RELMb, RELMbeta, XCP2; Resistin-like molecule beta, a colonic epithelial protein, exhibits antimicrobial activity against Staphylococcus aureus including methicillin-resistant strains. Resistin-like molecule beta (RELMβ) is a small cysteine-rich protein secreted by colonic epithelial cells. RELMβ mRNA and protein expressions are dramatically ind…	secreted	not bound	0	4.18698	217.367	9.70173e-05	0	0	2.57827	5.79569	0	1.60871	not bound
Tnfsf11	RANKL; tumor necrosis factor (ligand) superfamily, member 11; ODF, OPGL, OPTB2, RANKL, TRANCE, hRANKL2, sOdf	secreted	bound	1.80962	24.0554	14.0286	2.11951e-37	1.96127	1.65797	19.5818	28.529	0.15165	4.47361	bound
Cst7	cystatin F (leukocystatin); cystatin-7; cystatin-F; cystatin-like metastasis-associated protein; leukocystatin; Cystatin F is a cathepsin C-directed protease inhibitor regulated by proteolysis; Cystatins are a family of naturally occurring cysteine protease inhibitors, yet the target proteases and biological processes they regulate are poorly understood. Cystatin F is expressed selectively in imm…	secreted	bound	5.01269	60.5522	13.187	1.67065e-23	3.57112	6.45427	75.5283	45.576	1.44157	14.9761	bound
Ccl9	chemokine (C-C motif) ligand 9; CCF18, MRP-2, Scya10, Scya9; CCL9/10 (MIP-1delta);	secreted	not bound	0.408251	4.82017	12.733	4.49445e-15	0.334453	0.482049	5.17026	4.47008	0.0737979	0.35009	not bound
Angptl4	angiopoietin-like 4	secreted	bound	2.30271	24.091	11.18	9.86731e-30	2.86986	1.73557	25.4603	22.7218	0.567144	1.36926	bound
Ctla2a	cytotoxic T lymphocyte-associated protein 2 alpha; Ctla-2a; no proper literature. Identification of CTLA2A, DEFB29, WFDC15B, SERPINA1F and MUP19 as Novel Tissue-Specific Secretory Factors	secreted	not bound	1.9001	16.5211	9.34602	7.20312e-19	1.54648	2.25371	16.9493	16.093	0.353617	0.428155	not bound
Qrfp	pyroglutamylated RFamide peptide; P51, P518, QR; neuropeptide. N-glycosylation of the human neuropeptide QRFP receptor (QRFPR) is essential for ligand binding and receptor activation. The newly identified pyroglutamylated RFamide peptide (QRFP) signaling system has been shown to be implicated in regulating a variety of physiological processes.	secreted	bound	1.04474	7.74649	8.05831	2.41411e-12	0.712455	1.37702	9.20246	6.29053	0.332283	1.45596	bound
Sema3g	sema domain, immunoglobulin domain (Ig), short basic domain, secreted, (semaphorin) 3G; sem2; Differential endothelial transcriptomics identifies semaphorin 3G as a vascular class 3 semaphorin. Semaphorins have been identified as axon guidance molecules. Yet, they have more recently also been characterized as attractive and repulsive regulators of angiogenesis. Although the mouse knockout phenoty…	secreted	bound	6.48422	47.0476	7.74837	2.39451e-55	5.88758	7.08087	45.1946	48.9005	0.596642	1.85294	bound
Ebi3	Epstein-Barr virus induced gene 3; EBI-3, IL-27, IL-27B, IL27B, IL35B; Interleukin 35 (IL-35) is the recently identified member of the IL-12 family of cytokines and provides the possibility to be a target for new therapies for autoimmune, inflammatory diseases. It is composed of an alpha chain (p35) and a beta chain (EBI3). IL-35 mediates signaling by binding to its receptors, activates subsequen…	secreted	not bound	11.7178	64.9388	5.95253	2.06882e-21	8.71398	14.7215	67.0865	62.7912	3.00378	2.14767	not bound
Ccl5	chemokine (C-C motif) ligand 5; MuRantes, RANTES, SISd, Scya5, TCP228	secreted	not bound	0.885669	4.77881	5.95082	0.0299239	0.405987	1.36535	6.75887	2.79875	0.479683	1.98006	not bound
Vegfc	vascular endothelial growth factor C	secreted	not bound	0.853725	4.69127	5.76865	4.2358e-06	1.10788	0.599564	3.55101	5.83153	0.25416	1.14026	bound
Smoc1	SPARC related modular calcium binding 1; OAS; SMOC (Secreted Modular Calcium binding protein); SMOC Binds to Pro-EGF, but Does Not Induce Erk Phosphorylation via the EGFR. Secreted modular calcium-binding protein 1 (SMOC1) is a matricellular protein that potentially interferes with growth factor receptor signalling. Role of secreted modular calcium-binding protein 1 (SMOC1) in transforming growth…	secreted	not bound	1.70343	8.79058	5.38396	2.22265e-07	1.93215	1.47471	5.61773	11.9634	0.228725	3.17285	bound
Tnf	tumor necrosis factor; DIF, TNF-alpha, TNFSF2, TNFalpha, Tnfa, Tnfsf1a;	secreted	bound	2.94129	12.0551	4.368	1.34723e-07	2.13014	3.75245	10.7956	13.3146	0.811152	1.2595	bound
Dkkl1	dickkopf-like 1; SGY, SGY-1, SGY1, Soggy, mSgy; protein soggy-1; soggy 1; The acrosomal protein Dickkopf-like 1 (DKKL1) facilitates sperm penetration of the zona pellucida; Dickkopf-like1 (Dkkl1) encodes a glycoprotein secreted by postmeiotic male germ cells. Dickkopf-like1 regulates postpubertal spermatocyte apoptosis and testosterone production.	secreted	not bound	72.8106	241.923	3.58383	1.41594e-08	45.4395	100.182	268.719	215.127	27.3711	26.7962	not bound
Rnase6	ribonuclease, RNase A family, 6; Human Ribonuclease 6 is a secreted protein belonging to the ribonuclease A (RNaseA) superfamily, a vertebrate specific family suggested to arise with an ancestral host defense role. The structure-functional characterization of RNase6 antimicrobial properties supports its contribution to the infection focus clearance. Here we identified ribonuclease 6 (RNase 6) as …	secreted	not bound	12.6378	41.5408	3.41714	8.48111e-09	12.6675	12.6082	24.5312	58.5503	0.0296585	17.0095	not bound
Egfl7	EGF-like-domain, multiple 7, VE-statin, Zneu1, NEU1 protein; NOTCH4-like protein, secreted factor, binds to a region in Notch involved in ligand-mediated receptor activation, thus acting as an antagonist of Notch signalling	secreted	not bound	155.208	472.26	3.28779	8.58223e-15	132.361	178.055	534.273	410.248	22.8468	62.0121	not bound
Trat1	T cell receptor associated transmembrane adaptor 1	signal transducer	not bound	0	92.6127	4709.75	9.99415e-09	0	0	57.8629	127.363	0	34.7498	bound
Stum	stum, mechanosensory transduction mediator homolog	signal transducer	bound	0.523843	207.536	419.328	0	0.580839	0.466848	187.375	227.696	0.0569959	20.1603	bound
Clnk	cytokine dependent hematopoietic cell linker	signal transducer	bound	0.0480503	9.03638	203.547	1.75236e-10	0.0453088	0.0507918	10.3088	7.76401	0.00274151	1.27238	bound
Dtx4	deltex homolog 4 (Drosophila); RNF155; function of Dtx4 largely unknown; but DTX1 therefore represents a component downstream of calcium-NFAT signaling that regulates T cell anergy deltex homolog 4 (Drosophila); RNF155; function of Dtx4 largely unknown; but for instance DTX1 represents a component downstream of calcium-NFAT signaling that regulates T cell anergy	signal transducer	bound	1.58662	73.4772	49.3039	1.49679e-258	1.58166	1.59157	67.9193	79.035	0.00495467	5.55787	bound
Ptpn3	protein tyrosine phosphatase, non-receptor type 3; PTP-H1, PTPH1; he mitogen-activated protein kinase p38? (also known as MAPK12) and its specific phosphatase PTPN3 (also known as PTPH1) cooperate to promote Ras-induced oncogenesis. We determined the architecture of the PTPN3-p38? complex	signal transducer	not bound	0.408369	17.0568	44.8769	2.55646e-68	0.462592	0.354147	18.9243	15.1893	0.0542225	1.86753	not bound
Plch1	phospholipase C eta 1; PLC-eta-1, PLCe, PLCeta1, Pl, Plcl3; Phospholipase Cε hydrolyzes perinuclear phosphatidylinositol 4-phosphate to regulate cardiac hypertrophy. hospholipase Cε (PLCε) is a multifunctional enzyme implicated in cardiovascular, pancreatic, and inflammatory functions. Here we show that conditional deletion of PLCε in mouse cardiac myocytes protects from stress-induced pathologic…	signal transducer	not bound	0.144327	4.9542	36.3928	1.38643e-32	0.160299	0.128355	4.57483	5.33357	0.0159718	0.379368	not bound
Sh2d1b1	SH2 domain containing 1B1; EAT-, EAT-2, EAT-2A, Eat, Eat2, Eat2a, Sh2d1, Sh2d1b. Negative regulation of natural killer cell function by EAT-2, a SAP-related adaptor	signal transducer	not bound	0.177886	5.50618	32.5854	4.69163e-16	0.197572	0.158201	4.42472	6.58764	0.0196856	1.08146	not bound
Dyrk4	dual specificity tyrosine phosphorylation regulated kinase 4	signal transducer	bound	0.371815	10.0327	29.4379	6.50397e-17	0.277317	0.466314	11.9747	8.09075	0.0944987	1.94199	bound
Gimap7	GTPase, IMAP family member 7; IAN7, Ian3; GTPases of immunity-associated proteins (GIMAPs) are regulators of lymphocyte survival and homeostasis. We previously determined the structural basis of GTP-dependent GIMAP2 scaffold formation on lipid droplets. To understand how its GTP hydrolysis is activated, we screened for other GIMAPs on lipid droplets and identified GIMAP7. In contrast to GIMAP2, G…	signal transducer	not bound	15.7495	260.98	17.5653	5.50179e-117	15.6291	15.8699	225.39	296.57	0.120436	35.5897	not bound
Frmd4b	FERM domain containing 4B; no good literature FERM domain containing 4B, GRP1-binding protein GRSP1, complexes of the FERM domain-containing protein GRSP1 bound to ARF exchange factor GRP1	signal transducer	bound	2.37925	37.6967	16.9114	3.98446e-119	2.48487	2.27363	36.8213	38.5721	0.105619	0.875419	bound
Lat2	linker for activation of T-cells family member 2; HSPC046, LAB, NTAL, WBSCR15, WBSCR5, WSCR5; Linker for activation of T-cell family member2 (LAT2) a lipid raft adaptor protein for AKT signaling, is an early mediator of alkylphospholipid anti-leukemic activity. Non-T-cell activation linker (NTAL) is a nonenzymatic transmembrane adaptor molecule that is involved in the proximal signaling of lympho…	signal transducer	not bound	8.16695	111.97	14.5471	1.7869e-64	6.36079	9.97311	94.804	129.136	1.80616	17.1658	not bound
Inava	innate immunity activator	signal transducer	bound	0.400358	5.28235	14.1824	1.21011e-14	0.453148	0.347569	6.05505	4.50964	0.0527894	0.772705	bound
Fnip2	folliculin interacting protein 2; FNIPL, MAPO1; Loss of FLCN-FNIP1/2 induces a non-canonical interferon response in human renal tubular epithelial cells. FLCN forms complexes with two large interacting proteins, FNIP1 and FNIP2. Structural studies have shown that both FLCN (folliculin) and FNIPs contain longin and differentially expressed in normal versus neoplastic cells (DENN) domains, typicall…	signal transducer	bound	0.640334	8.32656	13.9438	5.08174e-31	0.769744	0.510925	8.99277	7.66035	0.12941	0.666209	bound
Fyb	FYN binding protein; ADAP, FYB, PRO0823, SLAP-130, SLAP130, THC3; Recently the adapter protein ADAP/Fyb/Slap has been shown to couple TCR stimulation to integrin activation by mediating increased integrin avidity. ADAP may also play a role in transduction of external signals by integrins. Like other adapters, ADAP is a multifunctional protein and interacts with molecules such as Fyn, Slp-76, Ena/…	signal transducer	not bound	3.24556	43.1062	13.8321	6.48637e-40	2.97678	3.51434	26.7737	59.4387	0.268781	16.3325	bound
Dapk1	death associated protein kinase 1; Dapk1, D13Ucl, D13Ucla1, DAP-, DAP-Kinase; Reduced DAPK1 Expression Promotes Stem Cell-Like Characteristics of Prostate Cancer Cells by Activating ZEB1 via Hippo/YAP Signaling Pathway. DAPK1 interacted with zinc finger E-box-binding homeobox-1 (ZEB1) and repressed ZEB1 expression in PCa-CD133+ cells. DAPK1 suppressed Hippo/YAP signaling pathway by interacting wi…	signal transducer	bound	0.831534	10.3501	13.2202	1.09094e-47	0.713758	0.94931	8.64344	12.0569	0.117776	1.70671	not bound
Ahnak	AHNAK nucleoprotein, AHNAK1, desmoyokin, Ca signaling in T cells AHNAK nucleoprotein, AHNAK1, desmoyokin, Ca signaling in T cells. Ahnak1 is a tuneable modulator of cardiac Ca(v)1.2 calcium channel activity. Ahnak1 modulates L-type Ca(2+) channel inactivation of rodent cardiomyocytes.	signal transducer	bound	2.28763	27.7309	12.645	3.7776e-30	3.07063	1.50463	18.1381	37.3237	0.783	9.59278	bound
Cd247	CD247 molecule; CD3-ZETA, CD3H, CD3Q, CD3Z, IMD25, T3Z, TCRZ 186780; Cd3-eta, Cd3-zeta, Cd3h, Cd3z, Cd3zeta, T3z, Tcrk, Tcrz; The CD3 ? chain (CD247), a gene involved in T-cell signaling, has been shown to associate with blood pressure in human genetic studies.	signal transducer	bound	1.55474	17.6001	12.2403	1.49032e-39	1.3423	1.76719	19.9213	15.2789	0.212446	2.32124	bound
Src	SRC proto-oncogene, non-receptor tyrosine kinase; ASV1, c-SRC, p60-Src, SRC	signal transducer	bound	1.7057	18.8298	11.9032	3.72437e-31	1.60839	1.80302	20.8004	16.8592	0.0973191	1.97062	bound
Wnt5b	Wnt family member 5B	signal transducer	bound	0.471328	5.10963	11.8655	4.91522e-10	0.487368	0.455289	7.09948	3.11979	0.0160395	1.98985	bound
Fgr	Gardner-Rasheed feline sarcoma viral (v-fgr) oncogene homolog; Src kinase Fgr, SRC2, c-fgr, c-src2, p55-Fgr, p55c-fgr, p58c-fgr	signal transducer	bound	3.08854	34.1664	11.6805	3.40413e-38	3.33281	2.84428	27.9511	40.3817	0.244266	6.21527	bound
Cdc42bpb	CDC42 binding protein kinase beta	signal transducer	bound	0.685671	7.13535	11.0001	1.2147e-31	0.855727	0.515614	6.30688	7.96382	0.170056	0.828471	not bound
Syngap1	synaptic Ras GTPase activating protein 1	signal transducer	bound	0.966093	9.45548	10.4971	3.7776e-30	0.910973	1.02121	9.76365	9.14731	0.0551206	0.30817	bound
Fgd2	FYVE, RhoGEF and PH domain containing 2; Tcd-2, Tcd2, ZFYVE4, tcs-2, tcs2; faciogenital dysplasia homolog 2; faciogenital dysplasia protein 2; t-complex distorter 2; Members of the Fgd (faciogenital dysplasia) gene family encode a group of critical guanine nucleotide exchange factors (GEFs), which, by specifically activating Cdc42, control cytoskeleton-dependent membrane rearrangements; FGD2 is e…	signal transducer	bound	16.1703	159.177	10.4516	4.05882e-54	12.2093	20.1313	140.368	177.986	3.96098	18.809	bound
Rnd3	Rho family GTPase 3	signal transducer	bound	0.888857	9.04056	10.325	2.08657e-06	1.32179	0.455922	2.78591	15.2952	0.432934	6.25465	bound
Rgs7bp	regulator of G protein signaling 7 binding protein	signal transducer	bound	0.418633	4.08763	10.2127	2.91166e-15	0.505533	0.331733	2.85669	5.31856	0.0869002	1.23094	bound
Rapgef3	Rap guanine nucleotide exchange factor 3	signal transducer	bound	5.89345	55.6787	9.9628	6.80416e-33	5.21048	6.57641	44.0221	67.3353	0.682963	11.6566	bound
Rab36	RAB36, member RAS oncogene family	signal transducer	bound	0.607802	5.63459	9.94263	9.5463e-19	0.504336	0.711269	5.59745	5.67173	0.103467	0.0371418	bound
Pacsin1	protein kinase C and casein kinase substrate in neurons 1; syndapin, SDPI; PACSIN1 regulates the dynamics of AMPA receptor trafficking. PICK1 interacts with PACSIN to regulate AMPA receptor internalization and cerebellar long-term depression.PACSIN1, a Tau-interacting protein, regulates axonal elongation and branching by facilitating microtubule instability. PACSIN1 is an important Tau binding pa…	signal transducer	bound	2.30892	21.1961	9.64414	1.9932e-30	2.50371	2.11413	15.766	26.6262	0.194788	5.43013	bound
Chn2	chimerin (chimaerin) 2; ARHGAP3, BCH, CHN2-3, RHOGAP3; eta-chimaerin; beta-chimerin; beta3-chimaerin; The RacGAP I^22-Chimaerin selectively mediates axonal pruning in the hippocampus. chimerin (chimaerin) 2; rho-GTPase-activating protein 3;Chimaerins are GTPase-activating proteins that inactivate the GTP-hydrolase Rac1 in a diacylglycerol-dependent manner	signal transducer	bound	1.25489	11.0599	9.34576	7.76096e-31	1.49337	1.01641	10.1617	11.9582	0.23848	0.898224	bound
Sla2	Src-like-adaptor 2	signal transducer	bound	6.44089	52.1727	8.65695	6.05865e-33	4.96102	7.92076	49.2209	55.1244	1.47987	2.95173	bound
Dennd2b	DENN domain containing 2B; old name St5 - suppression of tumorigenicity 5; HTS1, ST5, p126; ST5 Positively Regulates Osteoclastogenesis via Src/Syk/calcium Signaling Pathways. DENND2B, a guanine nucleotide exchange factor for the exocytic GTPase Rab13. Intersectin-s interaction with DENND2B facilitates recycling of epidermal growth factor receptor. DENND2B activates Rab13 at the leading edge of m…	signal transducer	not bound	3.05679	24.2216	8.55027	4.68409e-36	3.01665	3.09693	27.2251	21.218	0.0401417	3.00354	not bound
Ppm1h	protein phosphatase, Mg2+/Mn2+ dependent, 1H; belonging to the protein phosphatase 2C (PP2C) family	signal transducer	bound	1.37954	10.7945	8.3172	3.81773e-46	1.29072	1.46835	9.53692	12.0521	0.088816	1.2576	bound
Saraf	store-operated calcium entry associated regulatory factor; TMEM66; Saraf-dependent activation of mTORC1 regulates cardiac growth. Mechanistically, Saraf activated mTORC1 (mechanistic target of rapamycin complex 1) and increased protein synthesis, while mTORC1 inhibition blunted Saraf-dependent cell growth	signal transducer	bound	32.9399	244.426	7.91545	1.23908e-99	33.6405	32.2393	233.615	255.236	0.700601	10.8105	bound
Tyrobp	TYRO protein tyrosine kinase binding protein, DAP12, KARAP, Ly83; DAP12 (DNAX-activating protein 12)/TYROBP, a molecule localized to microglia, is a direct partner/adapter for microglial specific receptors TREM2, CD33, and CR3. This gene encodes a transmembrane signaling polypeptide which contains an immunoreceptor tyrosine-based activation motif (ITAM) in its cytoplasmic domain. The encoded prot…	signal transducer	bound	50.1182	338.878	7.1698	2.6343e-47	56.1561	44.0803	297.686	380.071	6.03787	41.1929	bound
Grap2	GRB2-related adaptor protein 2; GRAP-2, GRB2L, GRID, Gads, GrbX, Grf40, GrpL, Mona, P38; GRB-2-like protein; GRB-2-related monocytic adapter protein; GRBLG; Grb2-related adaptor downstream of Sch; adapter protein GRID; growth factor receptor-binding protein; hematopoietic cell-associated adaptor protein GrpL; monocytic adapter; monocytic adaptor; The Grb2-like adaptor protein GADS is essential fo…	signal transducer	bound	11.2072	74.0175	7.01766	1.15875e-72	10.6894	11.725	66.3617	81.6734	0.517786	7.65586	bound
Rassf4	Ras association (RalGDS/AF-6) domain family member 4; AD037; RASSF4/AD037 is a potential ras effector/tumor suppressor of the RASSF family. Activated Ras proteins interact with a broad range of effector proteins to induce a diverse series of biological consequences. Although typically associated with enhanced growth and transformation, activated Ras may also induce growth antagonistic effects suc…	signal transducer	bound	5.76506	35.0246	6.44106	1.64989e-40	6.0827	5.44742	30.4706	39.5786	0.317641	4.55401	bound
Ptprf	protein tyrosine phosphatase receptor type F; LAR, LARS, RP, RPTP-LAR, BNAH2; Inhibition of protein tyrosine phosphatase receptor type F suppresses Wnt signaling in colorectal cancer. Consistently, knockdown of PTPRF resulted in a decrease in the expression of genes associated with cancer stem cells downstream of Wnt/β-catenin signaling. Treating PTPRF knockdown cells with GSK3 inhibitor rescued …	signal transducer	bound	1.14947	6.77482	6.28756	2.84329e-24	1.10871	1.19022	6.45243	7.09721	0.040753	0.322389	bound
Ppp1r3b	protein phosphatase 1, regulatory (inhibitor) subunit 3B	signal transducer	bound	4.85764	28.741	6.27144	1.18133e-34	4.17752	5.53776	24.3504	33.1317	0.680122	4.39065	bound
Apcdd1	adenomatosis polyposis coli down-regulated 1; APC down-regulated 1; Dra, Drapc1, EIG18, EIG180, HHS, HTS, HYPT1; Wnt/β-catenin pathway and cell adhesion deregulation in CSDE1-related intellectual disability and autism spectrum disorders. We identified through RNA-seq assays the Wnt/β-catenin signaling and cellular adhesion as two major deregulated pathways. These results were further confirmed by…	signal transducer	bound	2.91281	16.9083	6.21563	7.00633e-26	2.69106	3.13456	17.0044	16.8122	0.221749	0.096134	bound
P2rx7	purinergic receptor P2X, ligand-gated ion channel, 7; P2X(7), P2X7R; ATP receptor; P2X purinoceptor 7; P2X7 purinoceptor; P2X7 receptor; P2Z receptor; The P2X7 receptor is a key modulator of aerobic glycolysis; ATP release and P2X7 signaling upon TCR expression in immature thymocytes constitutes an important costimulus in T cell lineage choice through the ERK-Egr-Id3 signaling pathway and contrib…	signal transducer	bound	3.03621	17.3277	6.08681	6.85572e-40	2.69767	3.37475	16.1997	18.4558	0.338541	1.12803	bound
Adcy6	adenylate cyclase 6; ATP pyrophosphate-lyase 6; adenylate cyclase type 6; adenylate cyclase type VI; adenylyl cyclase 6; ca(2+)-inhibitable adenylyl cyclase;	signal transducer	not bound	5.44546	31.0173	6.0278	6.1553e-30	5.90383	4.9871	26.2098	35.8247	0.458361	4.80745	not bound
Sulf2	sulfatase 2; extracellular sulfatase Sulf-2; SULF2, an enzyme that regulates multiple HSPG-dependent RTK signaling pathways, was expressed in primary human GBM tumors and cell lines. Extracellular heparan sulfate proteoglycans (HSPG)	signal transducer	bound	7.06784	38.4865	5.92524	2.77918e-21	6.592	7.54368	47.4889	29.484	0.475841	9.00241	bound
Ptpre	protein tyrosine phosphatase, receptor type, E	signal transducer	bound	11.094	57.9332	5.58182	1.7644e-45	9.90905	12.279	56.7379	59.1284	1.18496	1.19528	bound
Rasl11a	RAS like family 11 member A	signal transducer	not bound	0.860533	4.42165	5.50749	0.00102111	1.14873	0.572332	5.13518	3.70812	0.288201	0.71353	bound
Tbc1d16	TBC1 domain family, member 16; Rab GTPase activating protein TBC1D16; TBC1 domain family, member 16 is a GTPase-activating protein for Rab4A that regulates transferrin receptor recycling and EGFR trafficking and signaling.	signal transducer	bound	3.08161	15.7349	5.50171	2.6409e-25	3.17754	2.98568	17.4335	14.0362	0.0959288	1.69863	bound
Gimap4	GTPase, IMAP family member 4; Ian-1, Ian1, Imap4; GTPase IMAP family member 4; immune associated nucleotide 1; immunity-associated protein 4; Gimap4, a member of the newly identified GTPase of the immunity-associated protein family (Gimap), is strongly induced by the pre-T-cell receptor in precursor T lymphocytes, transiently shut off in double-positive thymocytes, and reappears after TCR-mediate…	signal transducer	not bound	74.4719	385.897	5.45146	4.73312e-19	63.4033	85.5404	297.372	474.423	11.0686	88.5251	not bound
Lgals3bp	Lectin, galactoside-binding, soluble, 3 binding protein; 90K, BTBD17B, CyCAP, M2BP, MAC-2-BP, TANGO10B, gp90; The lectin, galactoside-binding, soluble, 3 binding protein has antitumor activity in colorectal cancer via suppression of Wnt signaling through ISGylation-dependent ubiquitination of beta-catenin.	signal transducer	bound	52.3055	253.358	5.22956	2.8003e-32	47.4058	57.2052	283.544	223.173	4.89968	30.1853	bound
Tgtp1	T-cell specific GTPase 1	signal transducer	bound	14.4967	70.1274	5.16914	7.84874e-41	14.4538	14.5396	68.7809	71.4739	0.0429066	1.3465	bound
Dok2	docking protein 2_ 56kDa; DokR, Frip; IL-Four Receptor Interacting Protein; IL-four receptor-interacting protein; dok-R; dok-related protein; downstream of tyrosine kinase 2; p56 dok-2; p56(dok-2); mice lacking adaptor proteins Dok-1 and Dok-2 show augmented responses to thymus-dependent, but not thymus-independent, antigens, and that their T cells show elevated responses to TCR stimulation, incl…	signal transducer	not bound	9.51395	44.9713	5.07546	5.64518e-19	7.53334	11.4946	46.6242	43.3184	1.98061	1.65289	not bound
Ccdc88b	coiled-coil domain containing 88B. Gipie, ER stress signaling coiled-coil domain containing 88B, Gipie, ER stress signaling	signal transducer	bound	15.6671	74.4938	5.06426	3.27796e-30	12.8968	18.4373	69.3571	79.6306	2.77028	5.13675	bound
Itpr1	inositol 1,4,5-triphosphate receptor, type 1; IP3 receptor; IP3R1, InsP3R, Ip3r, Itpr-1, P400, Pcp-1, Pcp1	signal transducer	bound	23.5558	111.272	5.02808	1.00979e-72	23.8999	23.2117	102.782	119.763	0.344101	8.49036	bound
Anxa2	annexin A2, regulator and effector of v-Src in cell transformation; Annexin A2 is a calcium-dependent phospholipid-binding protein whose function is to help organize exocytosis of intracellular proteins to the extracellular domain. Annexin 2 is involved in diverse cellular processes such as cell motility (especially that of the epithelial cells), linkage of membrane-associated protein complexes t…	signal transducer	bound	6.38804	28.9865	4.97435	2.01539e-07	7.79264	4.98344	39.6887	18.2844	1.4046	10.7021	not bound
Rrad	Ras-related associated with diabetes; GTP-binding protein RAD; Ras-like GTP-binding protein rad; Rad is a member of a subclass of small GTP-binding proteins, the RGK family; Rad GTPase induces cardiomyocyte apoptosis through the activation of p38 mitogen-activated protein kinase.	signal transducer	not bound	4.66103	21.6598	4.95153	8.64875e-15	5.38377	3.93828	21.078	22.2415	0.722746	0.581758	not bound
Sh2b2	SH2B adaptor protein 2; Aps; SH2B3=Lnk adaptor+novel negative regulator of B cell lymphopoiesis. The adaptor Lnk (SH2B3): an emerging regulator in vascular cells and a link between immune and inflammatory signaling. Lnk adaptor: novel negative regulator of B cell lymphopoiesis.	signal transducer	not bound	5.59804	25.748	4.91064	9.11981e-19	4.31728	6.87881	24.4749	27.0211	1.28076	1.27311	bound
Cyth4	cytohesin 4; CYT4, DJ63G5.1, PSCD4, cytohesin-4; Similarities in function and gene structure of cytohesin-4 and cytohesin-1, guanine nucleotide-exchange proteins for ADP-ribosylation factors. Activation of ADP-ribosylation factors (ARFs), approximately 20-kDa GTPases that are inactive in the GDP-bound form, depends on guanine nucleotide-exchange proteins (GEPs) to accelerate GTP binding. A novel …	signal transducer	bound	37.9753	175.776	4.87458	4.07127e-29	33.5225	42.4282	136.913	214.638	4.45282	38.8626	bound
Dusp5	dual specificity phosphatase 5	signal transducer	bound	30.749	139.138	4.82859	7.50437e-45	30.1126	31.3854	133.615	144.662	0.636366	5.52346	bound
Gbp6	guanylate binding protein family_ member 6; GBP-6; GTP-binding protein 6; guanine nucleotide-binding protein 6; guanylate-binding protein 6; macrophage activation 2 like; A family of IFN-gamma-inducible 65-kD GTPases protects against bacterial infection; we examined a complete mouse 65-kilodalton (kD) guanylate-binding protein (Gbp) gene family as part of a 43-member IFN--inducible guanosine trip…	signal transducer	not bound	2.50783	11.2506	4.7693	3.48778e-23	2.66394	2.35172	10.3019	12.1992	0.156108	0.948627	not bound
Lck	LCK proto-oncogene, Src family tyrosine kinase	signal transducer	bound	61.9143	271.902	4.70133	8.43419e-56	60.4147	63.414	272.833	270.971	1.49967	0.931056	bound
Fam129b	alternative name: niban apoptosis regulator 2; Fam129b; MEG-3, MINERVA,; EGFR phosphorylates FAM129B to promote Ras activation. FAM129B is a novel regulator of Wnt/β-catenin signal transduction in melanoma cells	signal transducer	bound	18.9147	82.7866	4.66435	3.60432e-48	17.9795	19.8499	77.6922	87.8809	0.935201	5.09437	bound
Limk1	LIM domain kinase 1	signal transducer	bound	10.856	47.0277	4.62586	2.5048e-22	8.5236	13.1884	45.3129	48.7426	2.33241	1.71487	bound
Gapt	Grb2-binding adaptor, transmembrane; Identification of a new transmembrane adaptor protein that constitutively binds Grb2 in B cells.Here, we report identification of a new transmembrane adaptor molecule, namely growth factor receptor-bound protein 2 (Grb2)-binding adaptor protein, transmembrane (GAPT), which is expressed in B cells and myeloid cells. Similar to LAT, GAPT has an extracellular dom…	signal transducer	not bound	2.74845	11.8704	4.5278	5.77233e-09	2.51771	2.97919	7.76201	15.9789	0.23074	4.10843	not bound
Tmem173	transmembrane protein 173; Sting - cytoplasmic adaptor protein	signal transducer	bound	66.743	279.226	4.4756	2.37739e-34	57.0944	76.3915	277.47	280.983	9.64854	1.75698	bound
Lrrc25	leucine rich repeat containing 25; MAPA; LRRC25 inhibits type I IFN signaling by targeting ISG15-associated RIG-I for autophagic degradation. LRRC25 Functions as an Inhibitor of NF-kappaB Signaling Pathway by Promoting p65/RelA for Autophagic Degradation.	signal transducer	bound	2.07297	8.41939	4.46005	0.000477834	1.29833	2.84761	11.6687	5.17005	0.774641	3.24934	bound
Stac2	SH3 and cysteine rich domain 2	signal transducer	bound	1.38827	5.80185	4.45956	1.11746e-08	1.50837	1.26818	5.75468	5.84902	0.120096	0.0471697	bound
Slpi	secretory leukocyte peptidase inhibitor; ALK1, ALP, BLPI, HUSI, HUSI-I, MPI, WAP4, WFDC4, ALP; Targeting secretory leukocyte protease inhibitor (SLPI) inhibits colorectal cancer cell growth, migration and invasion via downregulation of AKT. SLPI Inhibits ATP-Mediated Maturation of IL-1β in Human Monocytic Leukocytes: A Novel Function of an Old Player.	signal transducer	not bound	4.85684	20.1514	4.45263	4.23009e-10	4.83986	4.87381	21.9644	18.3384	0.0169714	1.81299	not bound
Pnck	pregnancy up-regulated nonubiquitous CaM kinase; Bstk, Bstk3, CaMKIbe, CaMKIbeta2, CaMKlb2, Camk1, Camk1b, Pu, Punc, caMKlb1; The knockdown of PNCK could suppress growth and induce apoptosis of nasopharyngeal carcinoma (NPC) cells both in vitro and in vivo by regulating PI3K/AKT/mTOR signaling pathway.	signal transducer	not bound	1.36669	5.65155	4.44239	5.12565e-05	1.2434	1.48999	6.06725	5.23585	0.123299	0.415699	not bound
Tifab	TRAF-interacting protein with forkhead-associated domain, family member B; Loss of Tifab, a del(5q) MDS gene, alters hematopoiesis through derepression of Toll-like receptor-TRAF6 signaling. RAF-interacting protein with forkhead-associated domain B (TIFAB) is a haploinsufficient gene in del(5q) myelodysplastic syndrome (MDS). Deletion of Tifab results in progressive bone marrow (BM) and blood def…	signal transducer	bound	119.317	493.977	4.42021	4.53399e-67	118.698	119.936	476.835	511.119	0.618803	17.1422	not bound
Cass4	Cas scaffolding protein family member 4, CAS4, HEFL, HEPL, novel branch of the Cas protein family, designated HEPL (for HEF1-Efs-p130Cas-like)	signal transducer	bound	16.7787	67.5288	4.30267	3.68942e-24	17.7761	15.7812	66.5965	68.461	0.997461	0.932258	bound
Arhgap22	Rho GTPase activating protein 22; RhoGAP2, RhoGap22, p68RacGAP; ARHGAP22 localizes at endosomes and regulates actin cytoskeleton. Rho small GTPases control cell morphology and motility through the rearrangement of actin cytoskeleton. We have previously shown that FilGAP, a Rac-specific GAP, binds to the actin-cross-linking protein Filamin A (FLNa) and suppresses Rac-dependent lamellae formation a…	signal transducer	bound	2.03192	8.07106	4.27963	7.159e-09	1.52128	2.54256	8.78744	7.35469	0.510641	0.716372	bound
Cd300lf	CD300 molecule-like family member f, CLM-1, IREM1	signal transducer	bound	1.35569	5.44332	4.27098	4.6699e-06	1.51923	1.19216	5.16382	5.72282	0.163538	0.279502	not bound
Gimap3	GTPase, IMAP family member 3; Gimap5, Ian4; Gimap3 regulates tissue-specific mitochondrial DNA segregation. Gimap3 is important for T cell development and survival, suggesting that leukocyte survival may be a key factor in the genetic regulation of mtDNA sequence variants and in modulating human mitochondrial diseases. Gimap3 is a membrane-anchored GTPase with a critical role in T cell developmen…	signal transducer	bound	15.3193	58.4416	4.0986	1.6417e-09	9.9833	20.6553	61.4891	55.3941	5.33601	3.04753	not bound
Guca1a	guanylate cyclase activator 1A	signal transducer	bound	5.08736	19.0048	4.05445	3.32741e-06	4.33083	5.84389	23.4769	14.5328	0.75653	4.47203	bound
Spry1	sprouty RTK signaling antagonist 1; sprouty homolog 1, antagonist of FGF signaling (Drosophila); prout homologue 1 (SPRY1), a upstream mediator of MAPK signal pathway,	signal transducer	bound	4.35076	16.065	3.93778	1.78502e-12	3.66072	5.04079	14.956	17.1741	0.690036	1.10903	bound
Tns1	tensin 1, matrix-remodelling-associated protein 6, Tensin1 requires protein phosphatase-1alpha in addition to RhoGAP DLC-1 to control cell polarization, migration, and invasion, bind the cytoplasmic tail of beta-integrins and localize to adhesions; The pr	signal transducer	bound	8.51417	30.8133	3.91557	4.64401e-15	6.80533	10.223	35.4647	26.1619	1.70884	4.65141	bound
Cpne2	Copine II; COPN2, CPN2; Copine II is a member of calcium-dependent lipid-binding proteins that interact with cell signaling and cytoskeletal proteins to target them to the membrane following increases in cellular calcium.	signal transducer	bound	12.1809	43.9984	3.88414	4.29292e-20	12.6738	11.6879	47.7246	40.2722	0.492921	3.72617	bound
Ppm1f	protein phosphatase, Mg2+/Mn2+ dependent 1F; CAMKP, CaMKPase, FEM-2, POPX2, hFEM-2; Protein phosphatase Mg2+/Mn2+-dependent 1F (PPM1F), a serine/threonine phosphatase, has been shown to have multiple biological and cellular functions. PPM1F regulates anxiety-related behaviors by modulating BDNF expression and H3S10 phosphorylation-mediated epigenetic modification. ontrol of integrin activity is v…	signal transducer	bound	39.6921	141.51	3.80663	1.30411e-35	44.2258	35.1584	136.677	146.343	4.5337	4.83313	bound
Prkar2a	protein kinase cAMP-dependent type II regulatory subunit alpha	signal transducer	not bound	4.35856	15.3434	3.74438	4.01679e-22	4.74914	3.96797	14.2384	16.4484	0.390587	1.10502	not bound
Prag1	PEAK1 related, kinase-activating pseudokinase 1; NACK, PEAK2, PRAGMIN, SGK223; The pseudo-kinase and signaling protein Pragmin has been linked to cancer by regulating protein tyrosine phosphorylation via unknown mechanisms. Here we present the crystal structure of the Pragmin 906-1,368 amino acid C terminus, which encompasses its kinase domain. We show that Pragmin contains a classical protein-ki…	signal transducer	bound	3.82647	12.6618	3.59624	1.1937e-06	2.63085	5.0221	15.4337	9.88982	1.19562	2.77193	bound
Arhgap9	Rho GTPase activating protein 9	signal transducer	not bound	53.3568	178.972	3.59055	2.89929e-30	48.034	58.6796	179.427	178.516	5.3228	0.455107	not bound
Lgmn	legumain; AEP1, PRSC1, LGMN; peptidase involved in the activation of TLR signaling	signal transducer	bound	75.7672	254.031	3.57379	1.94615e-41	78.8092	72.7251	239.84	268.222	3.04208	14.1907	bound
Lax1	lymphocyte transmembrane adaptor 1	signal transducer	bound	97.0579	319.669	3.51961	3.15825e-16	75.4057	118.71	313.88	325.457	21.6522	5.78853	bound
Plek	pleckstrin; platelet 47 kDa protein; Pleckstrin is a major substrate of protein kinase C in platelets and leukocytes and appears to play an important role in exocytosis through a currently unknown mechanism. Pleckstrin function is regulated by phosphorylation, which is thought to cause dissociation of pleckstrin dimers, thereby facilitating phosphoinositide interactions and membrane localization;…	signal transducer	not bound	9.3577	31.1267	3.4852	6.61455e-14	10.1061	8.60931	21.7209	40.5324	0.748388	9.40578	not bound
Adap1	ArfGAP with dual PH domains 1; Centa1, p42IP4; rf-GAP with dual PH domain-containing protein 1; centaurin, alpha 1; centaurin-alpha; centaurin-alpha-1; cnt-a1; putative MAPK-activating protein PM25; neuronal scaffold protein p42IP4/centaurin-1 (ADAP1); Centaurin alpha1 is an Arf GTPase-activating protein (GAP) that is highly expressed in the nervous system; centaurin alpha1 functions through GAP-…	signal transducer	bound	10.857	35.4972	3.48333	7.24553e-23	11.4724	10.2416	33.6189	37.3754	0.615413	1.87824	bound
Tbc1d2b	TBC1 domain family member 2B; GTPase-activating protein TBC1D2B.	signal transducer	bound	12.5148	40.0551	3.42526	1.9266e-30	12.7032	12.3264	40.2536	39.8565	0.188421	0.198586	not bound
Rgs8	regulator of G protein signaling 8; Regulator of G protein signaling (RGS) proteins interact with activated Galpha subunits via their RGS domains and accelerate the hydrolysis of GTP. Regulator of G protein signaling (RGS) proteins interact with activated Galpha subunits via their RGS domains and accelerate the hydrolysis of GTP. Potent inhibition of angiotensin AT1 receptor signaling by RGS8: im…	signal transducer	bound	9.66566	30.8407	3.42518	2.4696e-15	7.6539	11.6774	32.1328	29.5486	2.01176	1.2921	bound
Sgsm1	small G protein signaling modulator 1; NuIP, Rutbc2; RUTBC2 protein, a Rab9A effector and GTPase-activating protein for Rab36. Rab GTPases regulate vesicle budding, motility, docking, and fusion. In cells, their cycling between active, GTP-bound states and inactive, GDP-bound states is regulated by the action of opposing enzymes called guanine nucleotide exchange factors and GTPase-activating pro…	signal transducer	bound	8.22534	24.7175	3.28774	7.16821e-08	7.33443	9.11624	32.3703	17.0647	0.890905	7.6528	bound
Il6st	interleukin 6 signal transducer	signal transducer	bound	19.7335	60.5133	3.28163	3.53203e-22	21.3523	18.1147	60.5254	60.5011	1.61879	0.0121831	bound
Card6	caspase recruitment domain family member 6; CINCIN1; CARD6 protects against collagen-induced rheumatoid arthritis in mice through attenuating the inflammatory response and joint destruction via suppression of TNFR1/TRAF2 signaling. Caspase recruitment domain protein 6 (CARD6) is a typical member of CARD domain-containing proteins, and shows regulatory effects on nuclear factor-κB (NF-κB) activati…	signal transducer	not bound	17.7987	54.4379	3.26529	1.70702e-15	19.0632	16.5343	52.5859	56.2899	1.26445	1.85198	not bound
Cgas	cyclic GMP-AMP synthase	signal transducer	bound	2.62244	7.86542	3.19619	2.00626e-13	2.71169	2.5332	7.54814	8.18271	0.0892431	0.317288	bound
Dusp9	dual specificity phosphatase 9	signal transducer	not bound	2.23665	6.62871	3.15123	9.33772e-08	2.23563	2.23766	5.94467	7.31274	0.00101271	0.684035	not bound
Pik3r1	phosphoinositide-3-kinase, regulatory subunit 1 (alpha)	signal transducer	bound	49.5588	144.185	3.09488	1.39793e-32	54.0094	45.1082	131.783	156.588	4.45064	12.4029	bound
Rgs18	regulator of G-protein signaling 18; RGS13; Regulator of G-protein signaling 18 (RGS18) is a GTPase-activating protein that turns off Gq signaling in platelets. Regulator of g-protein signaling 18 controls both platelet generation and function. RGS18 is a myeloerythroid lineage-specific regulator of G-protein signaling, highly expressed in megakaryocytes (MKs) and platelets. In the present study,…	signal transducer	bound	6.15106	18.1163	3.04409	0.000121737	5.61237	6.68975	8.77183	27.4608	0.53869	9.3445	not bound
Il18r1	interleukin 18 receptor 1	surface receptor	not bound	0.147335	56.6666	392.609	1.27297e-76	0.210424	0.0842457	32.9878	80.3454	0.063089	23.6788	bound
Gpr25	G protein-coupled receptor 25; no literature	surface receptor	not bound	0.670443	213.861	336.125	9.42712e-173	0.806588	0.534298	194.656	233.067	0.136145	19.2052	not bound
Pcdh11x	protocadherin 11 X-linked; PCDH-X, PCDH-Y, PCDH11, PCDH11Y, PCDH22, PCDHX, PPP1R119; Pcdh11x Negatively Regulates Dendritic Branching. Protocadherin 11 x regulates differentiation and proliferation of neural stem cell in vitro and in vivo.	surface receptor	bound	0.0163652	4.38454	264.727	3.16433e-20	0.0327304	0	2.33851	6.43057	0.0163652	2.04603	not bound
Il31ra	interleukin 31 receptor A	surface receptor	not bound	0.102696	16.0224	164.014	3.53962e-41	0.117546	0.0878471	13.4265	18.6182	0.0148494	2.59584	not bound
Ctla4	cytotoxic T-lymphocyte associated protein 4	surface receptor	bound	0.0602616	6.98522	125.15	3.77494e-12	0.0371752	0.0833479	5.87948	8.09096	0.0230864	1.10574	bound
Havcr2	hepatitis A virus cellular receptor 2	surface receptor	not bound	0.126692	13.1144	111.736	2.11783e-28	0.105521	0.147863	13.3949	12.8339	0.0211711	0.28049	not bound
Ifitm1	interferon induced transmembrane protein 1 (9-27; dispanin subfamily A member 2a; interferon-induced protein 17; interferon-induced transmembrane protein 1; interferon-inducible protein 9-27; leu-13 antigen; ISG56 and IFITM1 proteins inhibit hepatitis C virus replication; Interferon-induced transmembrane protein 1 (IFITM1) is an essential mediator of interferon-g-induced antiproliferation. Here, …	surface receptor	not bound	6.33051	529.914	91.1188	8.36365e-115	6.32099	6.34004	651.352	408.475	0.00952301	121.439	bound
Il18rap	interleukin 18 receptor accessory protein,AcPL (accessory protein-like) CD218 antigen-like family member B; IL-18R-beta; AcPL is a critical and specific cell surface receptor that is required for IL-18 signaling	surface receptor	bound	0.986699	72.3142	78.0507	4.06377e-109	0.984782	0.988616	67.2303	77.398	0.00191725	5.0839	not bound
Mrc2	mannose receptor, C type 2	surface receptor	bound	0.091959	4.59637	51.6853	1.14104e-16	0.0867123	0.0972057	2.2513	6.94144	0.00524673	2.34507	not bound
Flt3	fms-related tyrosine kinase 3 fms-related tyrosine kinase 3	surface receptor	bound	9.66449	370.7	41.1733	4.23147e-238	9.78833	9.54066	385.139	356.262	0.123835	14.4384	bound
Cd248	endosialin, CD164L1, TEM1; D164 sialomucin-like 1; endosialin; tumor endothelial marker 1; The stromal cell antigen CD248 (endosialin) is expressed on naive CD8+ human T cells and regulates proliferation; The pericyte and stromal cell marker CD248 (endosialin) is required for efficient lymph node expansion.	surface receptor	bound	0.138097	4.86772	38.8641	7.00232e-13	0.0560966	0.220098	5.56446	4.17098	0.0820006	0.69674	bound
Ephb4	EPH receptor B4	surface receptor	not bound	0.21568	7.73871	38.3583	4.54454e-27	0.0988668	0.332493	5.69219	9.78523	0.116813	2.04652	not bound
Itgax	integrin subunit alpha X	surface receptor	not bound	0.478851	17.0929	37.3007	6.35518e-40	0.697183	0.260518	13.7024	20.4835	0.218333	3.39055	not bound
Sema6d	sema domain, transmembrane domain (TM), and cytoplasmic domain, (semaphorin) 6D	surface receptor	bound	0.325226	10.6686	34.8436	6.62854e-63	0.259241	0.39121	8.49336	12.8438	0.0659845	2.17521	bound
Cd7	CD7 molecule; GP40, LEU-9, TP41, Tp40; CD7, a T-cell and NK cell receptor; A ligand for CD7, SECTM1 (secreted and transmembrane protein 1), is highly expressed in many tumors. Human (h) CD7 is a 40 kDa single chain Ig superfamily molecule that is expressed on thymocytes, a major subunit of peripheral T cells, and most natural killer cells. Ligands for hCD7 include the epithelial cell-produced mol…	surface receptor	not bound	4.30154	123.694	30.0497	1.6557e-37	6.35682	2.24627	91.8328	155.555	2.05528	31.8609	not bound
Il1r2	interleukin 1 receptor, type II	surface receptor	not bound	0.288939	7.05393	26.7544	2.81301e-13	0.164063	0.413814	8.25087	5.85698	0.124875	1.19694	not bound
Ly6a	lymphocyte antigen 6 complex, locus A; Ly-6A.2, Ly-6A/E, Ly-6E.1, Sca-1, Sca1, TAP; Ly-6A/Stem cell antigen-1 (Ly-6A/Sca-1) is a glycosylphosphatidylinositol-anchored protein expressed on many cell types including hematopoietic stem cells (HSCs) and early lymphoid-specific progenitors. Ly-6A/Sca-1/Sca-1-/- mice have significantly elevated serum levels of IgA with lambda light chains compared to w…	surface receptor	not bound	10.7935	193.66	19.3142	1.3363e-36	11.618	9.96898	209.833	177.486	0.824528	16.1736	not bound
Fgfr1	fibroblast growth factor receptor 1	surface receptor	bound	0.792306	12.6082	17.1238	9.3765e-46	0.815125	0.769488	13.9075	11.3089	0.0228185	1.29929	not bound
Cd28	CD28 molecule	surface receptor	bound	0.222438	3.41026	15.7353	9.99965e-10	0.332915	0.111961	1.75508	5.06543	0.110477	1.65517	bound
Itgb7	integrin beta 7; Ly69	surface receptor	bound	2.66518	38.1723	15.2048	1.76241e-47	3.25169	2.07866	35.4556	40.889	0.586514	2.71672	bound
Epcam	epithelial cell adhesion molecule	surface receptor	not bound	1.92009	26.5517	14.9976	3.00275e-30	1.53412	2.30606	30.7158	22.3877	0.385969	4.16404	not bound
Il2rb	interleukin 2 receptor subunit beta	surface receptor	not bound	0.322651	4.37276	14.7866	4.61313e-08	0.346504	0.298797	5.80558	2.93994	0.0238535	1.43282	not bound
Siglech	sialic acid binding Ig-like lectin H	surface receptor	not bound	7.51858	106.429	14.6139	1.72449e-05	11.6631	3.37406	54.3635	158.495	4.14451	52.0658	not bound
S1pr3	sphingosine-1-phosphate receptor 3; EDG-3, EDG3, LPB3, S1P3; phingosine-1-phosphate (S1P) helps mediate lymphocyte egress from lymph nodes, yet many mechanistic questions remain. Here, we show the presence of B lymphocyte egress sites located in the lymph node cortex close to lymph node follicles. B cells exited lymph nodes by squeezing through apparent portals in the lymphatic endothelium of the…	surface receptor	bound	0.566669	7.64702	14.5368	1.34006e-34	0.432697	0.700641	7.78159	7.51244	0.133972	0.134573	bound
Tlr7	toll-like receptor 7	surface receptor	not bound	1.89966	24.963	13.755	1.34012e-41	1.89627	1.90305	16.9872	32.9387	0.00338963	7.97577	not bound
Il17rb	interleukin 17 receptor B	surface receptor	not bound	0.313242	3.97491	13.353	1.84777e-07	0.313798	0.312686	2.90228	5.04753	0.000555815	1.07263	not bound
Pglyrp2	peptidoglycan recognition protein 2; PGRP-L, Pglyrpl, tagL; N-acetylmuramoyl-L-alanine amidase; peptidoglycan recognition protein long; PGLYRP-2 has amidase activity;Peptidoglycan recognition proteins (PGRPs) are a family of innate pattern recognition molecules that bind bacterial peptidoglycan. While the role of PGRPs in Drosophila innate immunity has been extensively studied, how the four mamma…	surface receptor	bound	3.19526	38.3511	12.9709	3.65709e-41	2.72253	3.66799	43.0029	33.6993	0.472732	4.65181	bound
Pdgfrb	platelet-derived growth factor receptor, beta polypeptide; PDGFR-1, Pdgfr, CD140b; Platelet-derived growth factors (PDGF) bind to two closely related receptor tyrosine kinases, PDGF receptor and , which are encoded by the PDGFRA and PDGFRB genes.	surface receptor	not bound	0.334675	3.91902	12.9013	8.72886e-11	0.371711	0.297638	5.74622	2.09181	0.0370364	1.82721	not bound
Cadm1	cell adhesion molecule 1	surface receptor	bound	0.415582	5.16281	12.8974	2.01479e-13	0.465714	0.365451	2.97206	7.35356	0.0501317	2.19075	bound
Cd6	CD6 molecule	surface receptor	bound	0.444579	4.96121	12.0448	1.70714e-13	0.331587	0.557571	5.25739	4.66503	0.112992	0.296181	bound
Havcr1	hepatitis A virus cellular receptor 1; KIM-1, TIM-1, Tim1, Timd1; T cell immunoglobulin and mucin domain (TIM) proteins are cell-surface signaling receptors in T cells and scavenger receptors in antigen-presenting cells and kidney tubular epithelia. Here, we demonstrated a function for TIM proteins in mediating the degradation of NUR77, a nuclear receptor implicated in apoptosis and cell survival…	surface receptor	bound	0.694847	8.00243	11.7213	2.56018e-06	0.89054	0.499154	2.6135	13.3914	0.195693	5.38893	not bound
Gria3	glutamate ionotropic receptor AMPA type subunit 3	surface receptor	bound	1.45874	16.0788	11.4795	6.13647e-29	1.35561	1.56187	9.73424	22.4234	0.10313	6.34458	not bound
Apobr	apolipoprotein B receptor	surface receptor	not bound	2.3673	25.2143	11.3777	3.76537e-53	1.93676	2.79785	23.4898	26.9388	0.430548	1.7245	bound
Ptger2	prostaglandin E receptor 2	surface receptor	bound	0.640822	6.60934	11.1248	1.83195e-15	0.36235	0.919294	6.7203	6.49838	0.278472	0.11096	not bound
Tmem119	transmembrane protein 119; Involvement of the osteoinductive factors, Tmem119 and BMP-2, and the ER stress response PERK-eIF2a-ATF4 pathway in the commitment of myoblastic into osteoblastic cells. Interaction of Tmem119 and the bone morphogenetic protein pathway in the commitment of myoblastic into osteoblastic cells. TMEM119 was expressed on immortalized human microglia, in which the expression …	surface receptor	not bound	8.85706	89.6099	10.7914	6.26702e-35	6.74333	10.9708	84.1012	95.1186	2.11373	5.50868	bound
H2-Eb2	H2-Eb2 – histocompatibility 2, class II antigen E beta2; Identification and Functional Characterization of MHC Class II Molecules H2-Eb2 and RT1-Db2	surface receptor	not bound	1.38408	13.9272	10.786	3.01221e-16	1.74334	1.02482	14.7475	13.1068	0.35926	0.82035	bound
Ly6i	lymphocyte antigen 6 complex, locus I; Ly-, Ly-6, Ly-6I, Ly-6M	surface receptor	bound	0.399303	3.93959	10.7675	0.000411518	0.310812	0.487794	5.00191	2.87727	0.0884913	1.06232	bound
P2ry13	purinergic receptor P2Y, G-protein coupled, 13	surface receptor	not bound	2.66523	27.0436	10.707	8.37236e-33	2.33274	2.99772	20.7201	33.3671	0.332492	6.32349	not bound
Cd96	CD96 antigen; Tactile; The receptors CD96 and CD226 oppose each other in the regulation of natural killer cell functions. TACTILE becomes tangible: CD96 discloses its inhibitory peculiarities.	surface receptor	bound	1.84687	18.5137	10.6908	2.06271e-18	1.21908	2.47466	16.4556	20.5719	0.627792	2.05815	not bound
Cd34	CD34 molecule	surface receptor	not bound	0.550782	5.25486	10.5599	2.01242e-07	0.548338	0.553225	8.02567	2.48405	0.00244373	2.77081	not bound
Adgrg3	adhesion G protein-coupled receptor G3	surface receptor	not bound	63.2215	620.247	10.4412	7.97044e-87	52.76	73.6831	572.316	668.179	10.4615	47.9312	bound
Rtn4rl1	reticulon 4 receptor like 1; Ng, Ngr, Ngr3, Ngrh2, Ngrl2; NgR1 and NgR3 are receptors for chondroitin sulfate proteoglycans; he Nogo receptor family members NgR1 and NgR2 bind to myelin-associated inhibitors (MAIs) and have been implicated in neuronal inhibition. We found that NgR1 and NgR3 bind with high affinity to the glycosaminoglycan moiety of proteoglycans and participate in chondroitin sul…	surface receptor	bound	0.490704	4.81434	10.4217	9.86891e-11	0.543075	0.438332	4.43014	5.19853	0.0523713	0.384194	bound
Clec12a	C-type lectin domain family 12 member A; CD371, CLL-1, CLL1, DCAL-2, MICL, KLRL1; The myeloid inhibitory receptor CLEC12A negatively regulates inflammation. The Inhibitory Receptor CLEC12A Regulates PI3K-Akt Signaling to Inhibit Neutrophil Activation and Cytokine Release	surface receptor	not bound	5.33415	51.8888	10.2127	5.12224e-39	5.01271	5.65558	37.1494	66.6281	0.321433	14.7393	bound
Cdh1	cadherin 1, type 1, E-cadherin (epithelial)	surface receptor	not bound	0.523489	4.95366	9.70078	5.70537e-07	0.810691	0.236287	2.2269	7.68042	0.287202	2.72676	not bound
Clec10a	C-type lectin domain containing 10A; CD301, CLECSF13, CLECSF14, HML, HML2, MGL; Receptors specific for the sugar N-acetylgalactosamine (GalNAc) include the human type II, C-type lectin receptor macrophage galactose-type lectin/C-type lectin receptor family member 10A (MGL/CLEC10A/CD301) that is expressed prominently by human peripheral immature dendritic cells, dendritic cells in the skin. CLEC10…	surface receptor	not bound	1.37815	12.6311	9.57269	2.15315e-09	2.05861	0.697685	9.23209	16.0302	0.68046	3.39904	not bound
Icosl	icos ligand; B7-H2, B7H2, B7RP-1, B7RP1, CD275, GL50, ICOS-L, ICOSL, LICOS; ascular endothelial cells (ECs) and several cancer cells express B7h, which is the ligand of the ICOS T cell costimulatory molecule. We have previously shown that B7h triggering via a soluble form of ICOS (ICOS-Fc) inhibits the adhesion of polymorphonuclear and tumor cell lines to HUVECs; thus, we suggested that ICOS-Fc m…	surface receptor	bound	1.08272	9.5642	9.47182	7.62452e-20	0.758345	1.40709	9.03334	10.0951	0.324372	0.530862	bound
Fcer1g	Fc fragment of IgE receptor Ig	surface receptor	not bound	18.4744	163.445	9.43917	8.89737e-54	16.3814	20.5674	152.873	174.017	2.09302	10.5721	bound
Ms4a4b	membrane-spanning 4-domains, subfamily A, member 4B; Chandra, Ly116; MS4a4B, a CD20 homologue in T cells, is a novel member of the MS4A gene family in mice. The MS4A family includes CD20, FcepsiolnRIbeta, HTm4 and at least 26 novel members that are characterized by their structural features: with four membrane-spanning domains, two extracellular domains and two cytoplasmic regions. MS4a4B negativ…	surface receptor	not bound	0.948518	8.48865	9.30787	1.21213e-08	1.25669	0.640348	5.38883	11.5885	0.30817	3.09983	not bound
Ly6d	lymphocyte antigen 6 complex_ locus D; Ly-61, Ly61, Thb; ly-6D; lymphocyte antigen 6D; thymocyte B-cell antigen	surface receptor	not bound	368.098	3200.61	9.27178	2.10283e-75	333.3	402.895	3038.84	3362.37	34.7977	161.766	not bound
Trem1	triggering receptor expressed on myeloid cells 1; CD354, TREM-1; The triggering receptor expressed on myeloid cells 1 (TREM-1) is a cell surface receptor of the immunoglobulin superfamily, with a role in the amplification of proinflammatory cytokine production during infection. Triggering receptor expressed on myeloid cells 1 (TREM-1) is a superimmunoglobulin receptor expressed on myeloid cells t…	surface receptor	bound	7.54803	65.1984	9.22099	1.5548e-63	6.62772	8.46834	61.9911	68.4056	0.920311	3.20727	bound
P2ry10	purinergic receptor P2Y, G-protein coupled, 10; LYPSR2, P2Y10; six orphan receptors (GPR18, GPR34, GPR119, GPR160, GPR183 and P2RY10). No literature	surface receptor	bound	1.24392	10.7979	9.08513	1.1643e-14	0.922557	1.56528	6.64161	14.9542	0.321359	4.1563	not bound
Ltb4r1	leukotriene B4 receptor 1; BLT1, BLTR, CMKRL1, GPR161, LTBR1, P2RY7, P2Y7, LTB4R;	surface receptor	not bound	2.02876	16.1318	8.69763	1.1276e-10	1.85844	2.19908	21.4856	10.778	0.17032	5.35383	not bound
Cxcr3	C-X-C motif chemokine receptor 3	surface receptor	bound	1.91758	15.0253	8.33422	2.11464e-16	2.23305	1.6021	14.4366	15.6139	0.315475	0.588651	not bound
Ephb2	Eph receptor B2; EFNB2R signaling led to augmented p38 and p44/42 mitogen-activated protein kinase activation. Our study shows that EFNB2 plays important roles in immune regulation.	surface receptor	bound	2.33933	18.0176	8.27492	7.22467e-27	1.78877	2.88989	18.8402	17.1951	0.550564	0.822563	bound
Ltbr	Lymphotoxin B receptor; LTbetaR, Ltar, TNF-R-III, TNFCR, TNFR-RP, TNFR2-RP, TNFRrp, Tnfbr, Tnfrsf3; Lymphotoxin-beta receptor (LTbetaR), a receptor for LIGHT and LTalpha1beta2, is expressed on the epithelial, stromal, and myeloid cells. LTbetaR is known to affect the lymphoid organ development and immune homeostasis.	surface receptor	not bound	2.69865	20.7045	8.27289	4.4202e-19	1.84168	3.55562	22.0962	19.3127	0.856968	1.39176	not bound
Nrp1	neuropilin 1; NP-1, NPN-1, Npn1, Nrp; 5 protein; Neuropilin-1 precursor (A5 protein); neuropilin-1; transmembrane receptor; Neuropilin-1 (Nrp1) is a cell surface molecule originally identified for its role in neuronal development. Recently, Nrp1 has been implicated in several aspects of immune function including maintenance of the immune synapse and development of regulatory T (T(reg)) cells. Nrp…	surface receptor	bound	0.781229	5.89224	7.92908	1.75526e-15	1.03177	0.530688	4.64786	7.13662	0.25054	1.24438	bound
Lifr	leukemia inhibitory factor receptor; CD118, LIF-R; LIF action appears to be mediated through a high-affinity receptor complex composed of a low-affinity LIF binding chain (LIF receptor) and a high-affinity converter subunit, gp130.	surface receptor	bound	0.658518	4.94215	7.88383	8.28891e-19	0.841481	0.475554	3.78203	6.10227	0.182963	1.16012	bound
Cdh5	cadherin 5; B4/cadherin-5; VE-cadherin; cadherin-5; vascular endothelial cadherin; Adherens junctions (AJs) and VE-cadherin (VEC, encoded by CDH5) are required for endothelial apicobasal polarity in vitro and during embryonic development.	surface receptor	bound	1.3703	9.9653	7.60913	2.78173e-15	1.56844	1.17216	6.82796	13.1026	0.198138	3.13734	not bound
Tmem121	transmembrane protein 121; protein hole; human hole gene, hhole, is a 319-amino acid six-transmembrane protein with proline-rich C-terminal motifs and N-terminal ERK binding domains (D-domains); hole is localized in plasma membrane or proximal region of the membrane; he hhole protein may interact with SH3-domain proteins or ERKs to mediate signaling pathways/networks that lead to the suppression …	surface receptor	bound	20.3714	138.401	7.27982	2.29209e-58	20.7046	20.0382	141.502	135.3	0.333163	3.10083	bound
Tnfrsf10b	tumor necrosis factor receptor superfamily, member 10b; DR, DR5, KI, KILLER, Kille, Ly9, Ly98, MK, TR, TRA, TRAILR2, TRIC, TRICK, TRICK2A, TRICK2B, TRICKB;	surface receptor	bound	0.890429	5.98292	7.15156	4.70708e-13	1.19804	0.582819	6.17791	5.78792	0.307609	0.194994	not bound
Ddr1	discoidin domain receptor family, member 1; discoidin domain receptor tyrosine kinase 1; CAK, CD167, DDR, EDDR1, HGK2, MCK10, NEP, NTRK4, PTK3, PTK3A, RTK6, TRKE; Some collagens are ligands for the discoidin domain receptor tyrosine kinases, DDR1 and DDR2. DDRs are involved in different stages of tumor development and metastasis formation. DDRs are involved in different stages of tumor developmen…	surface receptor	bound	1.01419	6.65512	6.85138	5.07754e-07	1.53418	0.494207	4.57488	8.73535	0.519988	2.08023	not bound
Ccr9	C-C motif chemokine receptor 9	surface receptor	not bound	1.48832	9.91846	6.84586	1.11663e-07	2.07791	0.898732	4.44897	15.388	0.589589	5.46949	bound
Jaml	junction adhesion molecule like; AMICA, AMICA1, CREA7-1, CREA7-4; Fu et al. (2020) show that junctional adhesion molecule-like (JAML) is a novel mediator of glomerular disease progression while suggesting a direct link between defects in cell adhesion and lipotoxicity.	surface receptor	not bound	2.11451	13.6491	6.74569	6.77519e-13	2.42651	1.80251	9.04459	18.2535	0.311999	4.60448	not bound
P2ry12	purinergic receptor P2Y, G-protein coupled, 12; P2Y12; P2Y12 platelet receptor; Platelets are critical for haemostasis, however inappropriate activation can lead to the development of arterial thrombosis, which can result in heart attack and stroke. ADP is a key platelet agonist that exerts its actions via stimulation of two surface GPCRs (G-protein-coupled receptors), P2Y(1) and P2Y(12). Similar…	surface receptor	bound	1.50548	9.49441	6.72782	9.99279e-15	1.15223	1.85874	8.49947	10.4893	0.353254	0.99494	bound
Cd163	CD163 molecule	surface receptor	bound	0.878319	5.1842	6.36388	7.68164e-12	0.895847	0.860792	5.92567	4.44272	0.0175274	0.741473	not bound
Sema4a	sema domain, immunoglobulin domain (Ig), transmembrane domain (TM) and short cytoplasmic domain, (semaphorin) 4A; Class IV semaphorin Sema4A enhances T-cell activation and interacts with Tim-2. Emerging evidence suggests that a subset of semaphorins, called 'immune semaphorins', function in the immune system. The class IV semaphorins Sema4D/CD100 and Sema4A use CD72 and Tim-2, respectively, as re…	surface receptor	not bound	4.77889	27.2422	6.17544	3.05808e-19	3.62528	5.93249	31.7088	22.7756	1.15361	4.46659	bound
Ly86	lymphocyte antigen 86; MD-1, MD1; The RP105/MD-1 complex is indispensable for TLR4/MD-2-dependent proliferation and IgM-secreting plasma cell differentiation of marginal zone B cells.MD-1 is a secreted protein that forms a complex with radioprotective 105 (RP105) and this complex plays a crucial role in lipopolysaccharide (LPS) recognition by B cells. he Toll-like receptor (TLR) 4/MD-2 heterodime…	surface receptor	bound	35.554	193.621	5.74523	2.36964e-36	32.0017	39.1063	152.79	234.452	3.5523	40.831	not bound
Tcam1	testicular cell adhesion molecule 1	surface receptor	not bound	1.82284	9.59228	5.67614	1.92063e-14	1.54071	2.10497	10.7208	8.46377	0.282132	1.12851	bound
Tspan4	tetraspanin 4; NAG-2, Tm4sf7, Tspan-4; This encoded protein is a cell surface glycoprotein and is similar in sequence to its family member CD53 antigen. It is known to complex with integrins and other transmembrane 4 superfamily proteins.	surface receptor	bound	11.462	60.1281	5.62986	3.70436e-32	10.3965	12.5275	62.5227	57.7334	1.06547	2.39469	bound
Cd27	CD27 molecule; S152, S152. LPFS2, T14, TNFRSF7, Tp55, CD27 is a T-cell and B-cell co-stimulatory glycoprotein of the tumor necrosis factor (TNF) receptor superfamily that is dependent on the availability of the TNF-like ligand CD70.	surface receptor	not bound	32.1965	167.787	5.59012	4.17351e-30	25.8531	38.54	172.439	163.136	6.34347	4.65164	not bound
Gpr174	G protein-coupled receptor 174; FKSG79, GPCR17, LYPSR3; A GPR174-CCL21 module imparts sexual dimorphism to humoral immunity.	surface receptor	bound	2.33668	12.4005	5.47796	2.3046e-10	1.9353	2.73806	6.01789	18.7831	0.401379	6.3826	not bound
Ly6m	Ly6m (2010109I03RIK) lymphocyte antigen 6 complex, locus M; Characterization of Ly-6M, a novel member of the Ly-6 family of hematopoietic proteins. The Ly-6 family includes a number of highly homologous, low molecular weight glycophosphatidylinositol-linked proteins expressed on hematopoietic and lymphoid cells. The best characterized family member is Sca-1 (Ly-6A/E), an antigen commonly used for…	surface receptor	not bound	2.56164	13.033	5.47319	3.34794e-12	2.81803	2.30525	14.74	11.326	0.256387	1.70703	not bound
Cd300c	CD300c molecule	surface receptor	not bound	3.8215	19.9749	5.44105	2.83524e-05	4.37407	3.26893	11.8476	28.1023	0.552569	8.12733	not bound
Lag3	lymphocyte activating 3	surface receptor	bound	1.76649	9.01275	5.31802	3.68041e-05	2.04493	1.48805	5.62423	12.4013	0.278442	3.38852	not bound
Emb	embigin embigin	surface receptor	bound	31.7511	157.908	5.30669	2.89681e-28	34.0388	29.4634	151.175	164.641	2.28771	6.73289	not bound
Celsr1	cadherin EGF LAG seven-pass G-type receptor 1	surface receptor	bound	8.67517	42.4719	5.26504	1.837e-41	8.19396	9.15638	45.2815	39.6624	0.481214	2.80956	bound
Ramp1	receptor (G protein-coupled) activity modifying protein 1; CRLR activity-modifying protein 1; calcitonin receptor-like receptor activity modifying protein 1; calcitonin-receptor-like receptor activity-modifying protein 1; receptor (calcitonin) activity modifying protein 1; receptor activity modifying protein 1; receptor activity-modifying protein 1; The receptor activity-modifying protein (RAMP) …	surface receptor	bound	53.4208	261.584	5.2502	2.98775e-58	55.9279	50.9138	267.938	255.23	2.50703	6.35392	bound
Ly6c2	lymphocyte antigen 6 complex, locus C2	surface receptor	not bound	18.5948	91.0096	5.20162	6.85589e-18	20.8326	16.357	82.8437	99.1755	2.23779	8.16592	not bound
Sell	selectin L	surface receptor	bound	175.891	847.813	5.10848	2.54235e-52	190.532	161.25	732.645	962.982	14.6408	115.169	bound
Pirb	paired Ig-like receptor B; Gp9, Gp91, LIR-3, Li, Lilrb3, PIR-B; Human LilrB2 is a β-amyloid receptor and its murine homolog PirB regulates synaptic plasticity in an Alzheimer's model	surface receptor	not bound	1.99478	8.99841	4.86338	2.87987e-11	1.81159	2.17798	10.1624	7.83444	0.183195	1.16397	not bound
Tnfrsf1a	FAS, tumor necrosis factor receptor superfamily, member 1A	surface receptor	bound	14.2413	63.5034	4.80281	1.70796e-27	13.605	14.8776	69.6696	57.3372	0.636297	6.1662	bound
Itgb3	integrin subunit beta 3	surface receptor	bound	3.61815	15.8952	4.66107	6.59812e-19	3.5563	3.68	13.887	17.9034	0.061849	2.00817	bound
Notch1	notch 1	surface receptor	bound	65.7358	280.842	4.59321	3.66704e-31	56.782	74.6896	298.187	263.497	8.95382	17.345	bound
Sema4c	semaphorin 4C; Semaphorins are a group of proteins that are divided into eight subclasses and identified by a conserved Sema domain on their carboxyl terminus. Sema4A, 4C, and 4D are the members of the fourth class of semaphorin family, which are known as membrane semaphorins. However, these molecules can be altered to soluble semaphorins by proteolytic cleavage. Semaphorins have various roles in…	surface receptor	not bound	1.25357	5.41586	4.57838	5.98404e-12	1.30593	1.2012	4.59908	6.23264	0.0523633	0.816777	bound
Relt	RELT tumor necrosis factor receptor; TNFRSF19L, TRLT; Receptor expressed in lymphoid tissues (RELT) proteins are recently described surface receptors belonging to the larger TNF receptor family. No decisive literature about function.	surface receptor	bound	14.2058	59.0991	4.44282	4.70169e-29	12.2681	16.1434	57.0103	61.188	1.93762	2.08881	bound
Klrd1	killer cell lectin like receptor D1	surface receptor	bound	2.43106	10.4547	4.44096	0.00268296	2.81803	2.04409	4.82943	16.08	0.386968	5.6253	not bound
Lair1	leukocyte-associated immunoglobulin-like receptor 1	surface receptor	bound	2.23372	9.39943	4.37003	3.52905e-07	2.29445	2.17299	5.24124	13.5576	0.0607293	4.1582	bound
Cd33	CD33 antigen; SIGLEC-3, SIGLEC3, p67;	surface receptor	not bound	3.16779	12.5152	4.29847	6.95837e-09	2.79501	3.54057	15.7819	9.24862	0.37278	3.26662	not bound
Sv2a	synaptic vesicle glycoprotein 2A, SV2 is the protein receptor for botulinum neurotoxin A	surface receptor	not bound	3.36413	13.4106	4.25501	3.02893e-18	2.86191	3.86635	12.6748	14.1465	0.502218	0.735827	not bound
H2-DMb1	histocompatibility 2, class II, locus Mb1	surface receptor	not bound	8.99509	35.4649	4.21885	6.5043e-14	7.38744	10.6027	34.9392	35.9905	1.60765	0.525641	not bound
Gpr18	G protein-coupled receptor 18; no literature about function	surface receptor	not bound	32.0195	125.014	4.15479	1.40782e-29	28.2502	35.7889	114	136.027	3.76936	11.0132	bound
Plaur	plasminogen activator, urokinase receptor; CD87, U-PAR, UPAR, URKR; monocyte activation antigen Mo3; u-plasminogen activator receptor form 2; urokinase plasminogen activator surface receptor; involved in signaling lymphocyte adhesion, migration and proliferation during immune responses in addition to its proteolytic activation of the urokinase plasminogen activator (uPA) leading to extracellular …	surface receptor	not bound	2.30946	8.85433	4.13992	6.54487e-06	2.0014	2.61753	10.247	7.46166	0.308066	1.39266	not bound
Csf2rb2	human homolog CSF2RB (only one gene)	surface receptor	not bound	11.9594	46.4244	4.11734	3.3186e-16	8.5522	15.3666	40.5379	52.311	3.40721	5.88658	not bound
Il2ra	interleukin 2 receptor subunit alpha	surface receptor	bound	9.78224	38.3971	4.10678	0.000582814	13.0152	6.54925	26.3867	50.4074	3.23299	12.0103	bound
Cd244a	CD244 molecule A; 2B4, C9.1, Cd244, F730046O15Rik, Ly90, NAIL, NKR2B4, Nm, Nmrk, SLAMF4;	surface receptor	not bound	4.9532	18.9376	4.05628	5.48901e-21	4.22592	5.68049	16.0496	21.8256	0.727287	2.888	bound
Bst2	bone marrow stromal cell antigen 2; CD317, TETHERIN, DAMP-1, GREG; The interferon inducible protein, BST-2 (or, tetherin), plays an important role in the innate antiviral defense system by inhibiting the release of many enveloped viruses. BST-2 is important in shaping the anatomical distribution and adaptive immune response against a persistent viral infection in vivo.	surface receptor	bound	108.132	411.901	4.01522	3.45734e-26	117.54	98.7232	324.652	499.15	9.40839	87.2492	bound
Cd300a	CD300a molecule; CLM-8, CMRF-35-H9, CMRF-35H, CMRF35-H, CMRF35-H9, CMRF35H, CMRF35H9, IGSF12, IRC1, IRC1/IRC2, IRC2, IRp60; The CD300 molecules: an emerging family of regulators of the immune system. The CD300 family of molecules modulates a broad and diverse array of immune cell processes via their paired activating and inhibitory receptor functions. The inhibitory myeloid immunoglobulin recepto…	surface receptor	not bound	2.01503	7.37763	3.92446	7.92432e-07	2.20015	1.82991	7.97546	6.7798	0.18512	0.597833	not bound
Plppr3	phospholipid phosphatase related 3; LPPR3, LPR3, PRG-2, PRG2; Here, we molecularly characterize human spermatogonial stem cells (SSCs) and define conditions favoring their culture. To achieve this, we first identified a cell-surface protein, PLPPR3, that allowed purification of human primitive undifferentiated spermatogonia (uSPG) highly enriched for SSCs.	surface receptor	not bound	8.40832	30.7139	3.88437	2.99377e-17	6.47157	10.3451	27.6576	33.7702	1.93674	3.05631	not bound
Lrp1	low density lipoprotein receptor-related protein 1; LRP-1; TbetaR-V/LRP-1/IGFBP-3 receptor; alpha-2-macroglobulin receptor; apolipoprotein E receptor; low density lipoprotein receptor-related protein (LRP1) is a transmembrane receptor that integrates mult	surface receptor	bound	3.17092	11.1915	3.87207	4.08196e-08	2.84717	3.49466	15.0501	7.333	0.323746	3.85853	bound
Notch2	notch 2	surface receptor	bound	10.4779	36.5988	3.73967	4.41007e-26	10.6428	10.3129	36.7895	36.4081	0.164961	0.190709	bound
Ly6k	lymphocyte antigen 6 complex, locus K; mLy-6, mLy-6K	surface receptor	not bound	2.04072	6.99215	3.70149	0.00478377	1.58036	2.50108	8.12507	5.85923	0.460365	1.13292	not bound
Trem3	triggering receptor expressed on myeloid cells 3; receptors of the immunoglobulin superfamily are known as key modulators of host immune responses.	surface receptor	not bound	1.95507	6.58428	3.65926	0.00138038	1.98848	1.92165	8.84683	4.32174	0.0334145	2.26254	not bound
Anxa9	annexin A9	surface receptor	not bound	1.56006	5.26206	3.62434	6.73178e-05	1.49026	1.62986	5.79905	4.72506	0.0697985	0.536997	not bound
Gpr171	G protein-coupled receptor 171; G-protein coupled receptor H963; platelet activating receptor homolog; Gpr171, a putative P2Y-like receptor, negatively regulates myeloid differentiation in murine hematopoietic progenitors. GPR171 is a hypothalamic G protein-coupled receptor for BigLEN, a neuropeptide involved in feeding.	surface receptor	not bound	26.6256	91.6255	3.60868	6.85589e-18	26.6769	26.5744	65.2823	117.969	0.0512743	26.3432	not bound
Ly6c1	lymphocyte antigen 6 complex, locus C1; Ly-6, Ly-6C, Ly-6C1, Ly6, Ly6c.	surface receptor	bound	3.80479	12.736	3.60478	1.59188e-07	3.88785	3.72173	14.5449	10.9272	0.083062	1.80887	bound
Csf1r	colony stimulating factor 1 receptor	surface receptor	bound	2.35803	7.71718	3.57802	4.43193e-06	2.42932	2.28674	10.3938	5.04054	0.0712884	2.67664	bound
Ifngr1	interferon gamma receptor 1	surface receptor	bound	69.5761	230.346	3.52681	3.59426e-31	78.2964	60.8559	215.451	245.241	8.72027	14.8952	bound
Ly6g	lymphocyte antigen 6 complex, locus G; Gr, Gr-, Gr-1, Gr1, Ly-6, Ly-6G	surface receptor	bound	1.85142	5.73272	3.4547	0.042938	1.16908	2.53375	9.62332	1.84213	0.682333	3.8906	bound
Ccr5	chemokine (C-C motif) receptor 5 (gene/pseudogene); Critical roles of chemokine receptor CCR5 in regulating glioblastoma proliferation and invasion.	surface receptor	not bound	1.22114	4.10376	3.44022	0.0117464	1.20339	1.2389	1.36286	6.84466	0.017752	2.7409	not bound
Nod1	nucleotide-binding oligomerization domain containing 1; CARD4, CLR7.1, NLRC1;Inflammasome. Lack of Both Nucleotide-Binding Oligomerization Domain-Containing Proteins 1 and 2 Primes T Cells for Activation-Induced Cell Death. Nucleotide-binding oligomerization domain (Nod)-containing proteins Nod1 and Nod2 play important roles in the innate immune response to pathogenic microbes, but mounting data …	surface receptor	bound	2.0647	6.49695	3.40573	2.87962e-07	2.21357	1.91582	7.88062	5.11328	0.148875	1.38367	bound
Siglece	sialic acid binding Ig-like lectin E; Cd170, Sigl, Siglec12, Siglec5, Siglec9, Siglecl1, mSigle, mSiglec-E	surface receptor	not bound	1.81584	5.49123	3.33558	0.00535767	1.67116	1.96052	8.30328	2.67917	0.144684	2.81205	not bound
Il6ra	interleukin 6 receptor, alpha; CD126, I, IL, IL-6R, IL-6R-alpha, IL-6RA, Il6r.	surface receptor	bound	3.04779	9.5072	3.3196	4.37259e-10	2.85141	3.24418	8.62021	10.3942	0.196385	0.88699	bound
P2ry14	purinergic receptor P2Y14	surface receptor	bound	1.85467	5.81741	3.29933	0.000131829	1.4534	2.25594	3.95516	7.67966	0.401266	1.86225	bound
Cd93	CD93 molecule	surface receptor	bound	274.886	847.608	3.2622	1.77764e-37	277.826	271.945	714.073	981.142	2.94011	133.535	bound
Cd52	CD52 antigen; CDW52, EDDM5, B7, B7-Ag, CAMPATH-1, CLS1, MB7; T cell regulation mediated by interaction of soluble CD52 with the inhibitory receptor Siglec-10. We found that human and mouse antigen-activated T cells with high expression of the lymphocyte surface marker CD52 suppressed other T cells. CD52(hi)CD4(+) T cells were distinct from CD4(+)CD25(+)Foxp3(+) regulatory T cells. Their suppressi…	surface receptor	not bound	478.776	1381.82	3.09546	9.98128e-15	480.303	477.249	1418.89	1344.74	1.52693	37.0765	bound
Klrb1f	killer cell lectin-like receptor subfamily B member 1F	surface receptor	bound	2.39022	6.88667	3.05786	0.000124176	1.80911	2.97132	5.48663	8.28671	0.581103	1.40004	bound
Pgr	progesterone receptor	transcription regulator	bound	0.0742799	6.4175	87.728	1.07386e-09	0.125173	0.0233868	2.70615	10.1289	0.0508931	3.71136	bound
Mn1	meningioma (disrupted in balanced translocation) 1, transcriptional coactivator MN1	transcription regulator	bound	0.2122	9.06866	46.3503	1.09094e-47	0.188994	0.235406	10.4442	7.69313	0.0232058	1.37554	bound
Runx2	RUNX family transcription factor 2	transcription regulator	bound	2.5223	54.8597	22.7046	1.8472e-75	2.67143	2.37316	36.5021	73.2173	0.149131	18.3576	bound
Lsr	lipolysis stimulated lipoprotein receptor; IL, ILDR3, Lis, Lisch7; Potentiation of cancerous progression by LISCH7 via direct stimulation of TGFB1 transcription in triple-negative breast cancer. Herein, we report that expression levels of the liver-specific bHLH-Zip transcription factor (LISCH7), a recently identified key player in cancerous progression, preferentially enriched in triple-negative…	transcription regulator	bound	1.61826	27.4532	18.2543	1.43894e-45	1.38636	1.85016	28.5754	26.3309	0.231897	1.12222	bound
Mycl	MYCL proto-oncogene, bHLH transcription factor	transcription regulator	bound	0.799296	10.5394	13.8775	5.3198e-29	0.961006	0.637587	8.54358	12.5351	0.16171	1.99578	bound
Ell3	elongation factor RNA polymerase II-like 3; ELL3 can also increase the catalytic rate of transcription elongation by RNA polymerase I.; Selective expression of the transcription elongation factor ELL3 in B cells prior to ELL2 drives proliferation and survival.	transcription regulator	bound	6.52488	41.0109	6.74546	7.92347e-16	5.49465	7.55511	42.2833	39.7386	1.03023	1.27236	bound
Bhlha15	basic helix-loop-helix family member a15	transcription regulator	bound	4.27811	25.9963	6.48938	5.51633e-40	4.36012	4.19609	25.4797	26.5129	0.0820127	0.516578	bound
Nfil3	nuclear factor, interleukin 3 regulated	transcription regulator	bound	1.64677	9.83443	6.43745	2.71494e-07	2.52519	0.768353	11.711	7.9579	0.878418	1.87653	bound
Hnf1b	HNF1 homeobox B	transcription regulator	not bound	4.86047	27.8187	6.09357	8.06586e-19	3.37966	6.34128	25.1395	30.498	1.48081	2.67925	bound
Id2	inhibitor of DNA binding 2	transcription regulator	bound	4.57812	23.7226	5.5882	5.20698e-12	4.40649	4.74975	26.8043	20.6408	0.17163	3.08176	bound
Cisd3	CDGSH iron sulfur domain 3; Mel-13, Mel13; We previously isolated the mel-18 gene, a mammalian Polycomb group (PcG)-related gene with homology to bmi-1 oncogene. We show in this paper the existence of a new gene, mel-13, which overlapped with the mel-18 anti-oncogene. We discuss the relationships between mel-13 and the mel-18, bup, and Su(z)2 genes.	transcription regulator	bound	3.91807	20.0136	5.51298	1.83717e-11	3.83428	4.00185	23.2954	16.7318	0.0837854	3.28178	bound
Tox	thymocyte selection-associated high mobility group box; thymocyte selection-associated high mobility group box protein TOX; thymus high mobility group box protein TOX; OX is a DNA-binding factor required for development of CD4(+) T cells, natural killer T cells and regulatory T cells; Thus, many cell lineages of the immune system share a TOX-dependent step for development. thymocyte selection-ass…	transcription regulator	bound	1.44373	7.42399	5.46483	2.20435e-11	1.81413	1.07332	7.13094	7.71704	0.370403	0.293052	bound
Eid2	EP300 interacting inhibitor of differentiation 2; CRI2, EID-2; EID-2, a novel member of the EID family of p300-binding proteins inhibits transactivation by MyoD. EID-family members EID3 and EID1 act as inhibitors of CBP/p300-dependent transcription in a tissue-specific manner.	transcription regulator	bound	1.3406	6.71978	5.35184	3.48697e-06	1.61796	1.06324	7.12095	6.31861	0.277361	0.401167	bound
Bmyc	brain expressed myelocytomatosis oncogene; B-myc, Mycb; B-Myc is an endogenous, N-terminal homologue of transcription factor c-Myc that lacks the C-terminal DNA binding and protein dimerization domain of c-Myc. Bmyc is a member of the Myc family of transcriptional regulators in the mouse and the rat. It is predominantly expressed in hormonally controlled tissues, with highest level of expression …	transcription regulator	bound	64.5727	315.248	5.19496	3.24777e-21	46.4824	82.6631	289.359	341.136	18.0903	25.8883	bound
Zfp239	zinc finger protein 239; Mok-2, Mok2	transcription regulator	bound	1.76939	8.57244	5.17551	3.43507e-15	1.99245	1.54632	8.7786	8.36629	0.223068	0.206153	bound
Zfhx3	zinc finger homeobox 3	transcription regulator	bound	1.66053	6.65451	4.29588	1.37625e-25	1.46875	1.85231	6.8043	6.50472	0.191776	0.149786	bound
Ctbp2	C-terminal binding protein 2	transcription regulator	bound	3.63092	12.6316	3.68793	2.76586e-14	3.53507	3.72678	10.7895	14.4737	0.0958549	1.8421	bound
Batf	basic leucine zipper transcription factor, ATF-like; B-cell-activating transcription factor; activating transcription factor B; basic leucine zipper transcription factor-like; basic leucine zipper transcriptional factor ATF-like	transcription regulator	bound	10.6264	36.2689	3.66845	1.53567e-07	6.99519	14.2577	37.9364	34.6014	3.63123	1.66749	bound
Cebpe	CCAAT enhancer binding protein epsilon	transcription regulator	not bound	1.94081	6.3229	3.66294	0.0299306	1.79939	2.08222	11.2739	1.37193	0.141411	4.95098	not bound
Thrb	thyroid hormone receptor, beta; TR beta; c-erbA-2; c-erbA-beta; nuclear receptor subfamily 1 group A member 2; mice deficient in total functional TRs (Thra1(-/-)Thrb(-/-) mice) or with a targeted homozygous mutation of the Thrb gene (denoted PV; Thrb(PV/PV) mice) spontaneously develop metastatic thyroid carcinoma	transcription regulator	bound	9.44103	30.8998	3.49114	7.53011e-30	8.5837	10.2984	29.3681	32.4315	0.85733	1.53172	bound
Brwd1	bromodomain and WD repeat domain containing 1 ; Wdr9, repro5; The dual bromodomain and WD repeat-containing mouse protein BRWD1 is required for normal spermiogenesis and the oocyte-embryo transition.Previous data indicated that Brwd1 is broadly expressed, encoding a putative transcriptional regulator that is believed to act on chromatin through interactions with the Brg1-dependent SWI/SNF chromat…	transcription regulator	bound	3.61746	11.2472	3.29478	2.93899e-15	4.28269	2.95223	9.72812	12.7663	0.665229	1.51908	bound
Pax5	paired box 5 paired box 5	transcription regulator	bound	430.75	1325.1	3.27745	1.51747e-49	417.76	443.74	1241.64	1408.56	12.9901	83.4602	bound
Sall2	sal-like 2 (Drosophila); HSAL2, Sal-2, ZNF795, p150(Sal2); zinc finger protein 795; zinc finger protein SALL2; zinc finger protein Spalt-2; the SALL2 protein p150(Sal2) is a multi-zinc finger transcription factor with growth arrest and proapoptotic functions that overlap those of p53; DNA-binding and regulatory properties of the transcription factor and putative tumor suppressor p150(Sal2).	transcription regulator	not bound	2.58153	7.58956	3.16545	1.72142e-08	2.37018	2.79288	8.38873	6.79038	0.211349	0.799177	not bound
Cebpd	CCAAT enhancer binding protein delta	transcription regulator	not bound	1.45189	4.20028	3.14023	0.00108447	1.33545	1.56834	5.42578	2.97478	0.116448	1.2255	bound
Irf7	interferon regulatory factor 7; IRF7 encodes interferon regulatory factor 7, a member of the interferon regulatory transcription factor (IRF) family. IRF7 has been shown to play a role in the transcriptional activation of virus-inducible cellular genes, including the type I interferon genes. In particular, IRF7 regulates many interferon-alpha genes.	transcription regulator	not bound	38.3602	110.812	3.1008	5.36854e-14	34.5576	42.1629	115.567	106.058	3.80264	4.75471	not bound
Mdfi	MyoD family inhibitor; I-mf, I-mfa; The I-mfa domain proteins I-mfa and HIC are considered to be candidate tumor suppressor genes and have been shown to be involved in transcriptional regulation. We show here that I-mfa and HIC specifically interact with SEI-1 through their C-terminal I-mfa domains in vivo. This interaction affects the intracellular localization of I-mfa and requires the region o…	transcription regulator	not bound	5.04268	14.2527	3.02812	1.27847e-06	3.87682	6.20854	14.3585	14.1469	1.16586	0.105821	not bound
Smyd2	SET and MYND domain containing 2; Zmynd14; Regulation of estrogen receptor by histone methyltransferase SMYD2-mediated protein methylation. Here we show that SET and MYND domain containing 2 (SMYD2), a histone H3K4 and H3K36 methyltransferase, directly methylates ER protein at lysine 266 (K266) both in vitro and in cells. RB1 methylation by SMYD2 enhances cell cycle progression through an increas…	transcription regulator	bound	23.467	66.2616	3.0252	6.69936e-18	23.2382	23.6958	68.1361	64.387	0.228806	1.87457	bound
Kcnk12	potassium two pore domain channel subfamily K member 12	transporter	bound	0.5148	19.8673	40.7848	4.17149e-35	0.699454	0.330147	19.8672	19.8674	0.184654	0.000113789	not bound
Slc9a2	solute carrier family 9 (sodium/hydrogen exchanger), member 2; NHE2; Na(+)/H(+) exchangers (NHEs) play important roles in regulating internal pH (pHi), cell volume and neutral Na(+) absorption in the human intestine. Earlier studies have shown that low extracellular pH (pHe) and metabolic acidosis increases the expression and function of NHE1-3 genes. the acid-dependent NHE2 stimulation is implem…	transporter	not bound	0.387404	13.1416	36.014	7.42659e-42	0.267442	0.507365	9.44703	16.8361	0.119961	3.69455	bound
Mcoln3	mucolipin 3; TRP, TRPML3, Va, TRP-ML3; Involvement of the TRPML Mucolipin Channels in Viral Infections and Anti-viral Innate Immune Responses. The TRPML channels (TRPML1, TRPML2, and TRPML3), belonging to the mucolipin TRP subfamily, primary localize to a population of membrane-bonded vesicles along the endocytosis, and exocytosis pathways.	transporter	not bound	0.419072	11.1617	27.9419	1.28013e-18	0.461715	0.376429	8.26895	14.0545	0.0426432	2.89277	not bound
Atp1a3	ATPase, Na+/K+ transporting, alpha 3 polypeptide; Atpa-2;T he Na(+)/K(+) ATPase (NKA) is an essential membrane protein underlying the membrane potential in excitable cells. Transmembrane ion transport is performed by the catalytic I+/- subunits (I+/-1-4). The predominant subunits in neurons are I+/-1 and I+/-3, which have different affinities for Na(+) and K(+), impacting on transport kinetics.	transporter	not bound	3.316	54.2373	17.5748	4.34576e-84	3.47515	3.15685	57.9651	50.5096	0.159147	3.72775	not bound
Slc2a6	solute carrier family 2 member 6l GLUT6, GLUT9, HSA011372	transporter	bound	2.07542	33.2665	17.1415	2.28406e-52	1.85032	2.30052	31.8776	34.6554	0.225098	1.38889	bound
Spns2	spinster homolog 2 (Drosophila), sphingosine 1-phosphate transporter spinster homolog 2 (Drosophila), sphingosine 1-phosphate transporter	transporter	bound	6.35898	90.876	15.266	1.02628e-57	5.00316	7.7148	87.1584	94.5936	1.35582	3.7176	bound
Dirc2	disrupted in renal carcinoma 2 disrupted in renal carcinoma 2; The DIRC2 protein belongs to the MFS (major facilitator superfamily) and has been previously detected by organellar proteomics as a tentative constituent of lysosomal membranes. DIRC2 is an electrogenic lysosomal metabolite transporter which is subjected to and presumably modulated by limited proteolytic processing.	transporter	bound	4.04898	52.1475	13.668	2.58685e-71	3.60029	4.49766	45.4324	58.8625	0.448684	6.71506	bound
Kcng1	potassium voltage-gated channel modifier subfamily G member 1	transporter	not bound	16.2173	148.825	9.91253	1.2574e-45	13.6521	18.7824	166.93	130.72	2.56517	18.1051	bound
Xkrx	X-linked Kx blood group related, X-linked; XKR2, XPLAC, XRG2; Identification of two new members, XPLAC and XTES, of the XK family. XK, a putative membrane transporter, is a component of the XK/Kell complex of the Kell blood group system. No proper literature	transporter	not bound	0.634776	5.40967	8.86477	2.81227e-11	0.754095	0.515458	3.26612	7.55323	0.119318	2.14355	not bound
Slc9a9	solute carrier family 9, subfamily A (NHE9, cation proton antiporter 9), member 9; Nbla00118, AUTS16, NHE9; NHE9 (SLC9A9) is an endosomal cation/proton antiporter with orthologues in yeast and bacteria. Rare, missense substitutions in NHE9 are genetically linked with autism but have not been functionally evaluated. Loss-of-function mutations in NHE9 may contribute to autistic phenotype by modulat…	transporter	bound	2.17023	15.6074	7.66191	1.27659e-34	2.44883	1.89163	15.2452	15.9695	0.278598	0.362164	bound
Slc39a4	solute carrier family 39 member 4; AEZ, AWMS2, ZIP4;	transporter	bound	1.71935	12.079	7.59146	1.8651e-14	1.2489	2.1898	13.3724	10.7856	0.470449	1.29342	not bound
Cacnb2	calcium channel_ voltage-dependent_ beta 2 subunit calcium channel, voltage-dependent, beta 2 subunit	transporter	bound	2.69253	14.8244	5.82031	4.36746e-18	1.8732	3.51187	11.6944	17.9545	0.819336	3.13008	bound
Abcc1	ATP-binding cassette, sub-family C (CFTR/MRP), member 1	transporter	bound	6.15714	32.7884	5.69947	4.9513e-46	5.69066	6.62362	32.7384	32.8385	0.466484	0.0500595	bound
Slc27a2	solute carrier family 27 member 2; AC, ACSVL1, FAT, FATP2, V, VLCS, Vlac, Vlacs	transporter	not bound	1.55611	7.57182	5.23084	3.76816e-09	1.18673	1.9255	7.88534	7.25831	0.369383	0.313519	not bound
Abcc4	ATP-binding cassette, sub-family C (CFTR/MRP), member 4; MOAT, MOATB, MR, MRP4; Roles of Multidrug Resistance Protein 4 in Microbial Infections and Inflammatory Diseases. Overexpression of multidrug resistance proteins (MRPs) as drug efflux pumps are one of the main contributions of MDR, especially multidrug resistance protein 4 (MRP4/ABCC4) in the development of antimicrobial resistance.	transporter	bound	3.71167	16.4758	4.72197	7.29658e-36	3.47413	3.94921	14.8483	18.1033	0.237541	1.6275	bound
Slc25a1	solute carrier family 25 (mitochondrial carrier, citrate transporter), member 1	transporter	bound	192.499	833.276	4.65685	6.15047e-29	163.59	221.408	892.189	774.362	28.9092	58.9135	bound
Kcnmb4	potassium calcium-activated channel subfamily M regulatory beta subunit 4	transporter	not bound	1.3574	5.69827	4.42895	0.00250127	2.07356	0.64124	5.05906	6.33748	0.716162	0.639207	not bound
Mcoln2	mucolipin 2; TRP-ML2, TRPML2; TRPML2 is the least structurally characterized mammalian transient receptor potential mucolipin ion channel.	transporter	bound	11.1992	45.2205	4.28752	7.84506e-30	10.9164	11.4821	39.8997	50.5413	0.282824	5.32079	bound
Ldlr	low density lipoprotein receptor; The lipoprotein receptors low-density lipoprotein receptor (LDLR), the low-density lipoprotein receptor-related protein 1 (LRP1) and megalin/LRP2 share characteristic structural elements. In addition to their well-known roles in endocytosis of lipoproteins and systemic lipid homeostasis, it has been established that LRP1 mediates the endocytotic clearance of a mu…	transporter	bound	11.3743	41.4288	3.86437	4.50331e-21	9.97127	12.7773	36.1781	46.6794	1.40303	5.25064	bound
Slc16a10	solute carrier family 16, member 10 (aromatic amino acid transporter)	transporter	bound	5.42173	18.4735	3.64671	5.92361e-23	5.94081	4.90265	18.7799	18.1671	0.519082	0.306425	bound
Slc9a3r2	solute carrier family 9 (sodium/hydrogen exchanger), member 3 regulator 2	transporter	not bound	2.34084	7.87186	3.62429	2.81508e-06	1.71928	2.9624	8.65746	7.08625	0.621556	0.785601	not bound
Npc1	Niemann-Pick disease, type C1, lcsd, nmf164, spm, sphingomyelinosis, lysosomal cholesterol transporter NPC1 in Alzheimer's disea	transporter	bound	20.4183	68.5463	3.56594	2.60121e-40	19.7273	21.1094	61.148	75.9447	0.691041	7.39833	bound
Slc5a9	solute carrier family 5 (sodium/glucose cotransporter), member 9; SGLT4; SLC5A9/SGLT4, a new Na+-dependent glucose transporter, is an essential transporter for mannose, 1,5-anhydro-D-glucitol, and fructose.	transporter	not bound	2.59227	8.56541	3.52391	1.05925e-06	1.4339	3.75065	7.91144	9.21938	1.15837	0.653971	not bound
Atp2b4	ATPase, Ca++ transporting, plasma membrane 4	transporter	not bound	71.488	231.283	3.47903	2.70418e-22	63.4015	79.5746	246.155	216.411	8.08652	14.8724	bound
Cacna1b	calcium voltage-gated channel subunit alpha1 B	transporter	bound	3.01258	9.95565	3.47186	5.1188e-14	2.77854	3.24662	7.19962	12.7117	0.234043	2.75604	bound
Tgtp2	T cell specific GTPase 2; TGTP; glucose transporter	transporter	bound	20.3428	65.2641	3.35903	1.80897e-12	19.0877	21.5979	45.2089	85.3192	1.25507	20.0552	bound
Slc16a3	solute carrier family 16, member 3, monocarboxylate transporter 3 Mct3, monocarboxylate transporter 4 Mct4; proton-coupled monocarboxylate transporter	transporter	not bound	1.75702	5.15617	3.2311	0.0024534	1.70099	1.81305	7.6211	2.69123	0.0560329	2.46493	not bound
Fxyd5	FXYD domain containing ion transport regulator 5; DYSAD, HSPC113, IWU1, KCT1, OIT2, PRO6241, RIC 6; FXYD5, a tissue-specific regulator of the Na,K-ATPase, in mice, impairs the alveolo-epithelial barrier. FXYD5 (Dysadherin, RIC) is a single span type I membrane protein that plays multiple roles in regulation of cellular functions. It is expressed in a variety of epithelial tissues and acts as an a…	transporter	bound	130.696	389.633	3.19078	1.91925e-15	102.795	158.598	390.642	388.624	27.9014	1.00886	not bound
Hcn3	hyperpolarization activated cyclic nucleotide gated potassium channel 3; Neuronal diversity in the cochlea is largely determined by ion channels. Among voltage-gated channels, hyperpolarization-activated cyclic nucleotide-gated (HCN) channels open with hyperpolarization and depolarize the cell until the resting membrane potential.	transporter	not bound	1.49217	4.47851	3.18629	1.88255e-05	1.25567	1.72866	3.72857	5.22845	0.236496	0.749942	bound
Kctd11	potassium channel tetramerization domain containing 11	transporter	bound	2.14097	6.29039	3.12165	8.06344e-07	2.03277	2.24917	5.45713	7.12365	0.1082	0.83326	bound
Slc29a3	solute carrier family 29 (equilibrative nucleoside transporter), member 3; ENT3, HCLAP, HJCD, PHID; Accumulating evidence reveals that sole mutations in hENT3 cause a spectrum of human genetic disorders. Among these include H syndrome, characterized by scleroderma, hyperpigmentation, hypertrichosis, hepatomegaly, cardiac abnormalities and musculoskeletal deformities, pigmented hypertrichotic derm…	transporter	bound	19.3344	55.8779	3.065	7.82873e-22	17.3615	21.3073	48.591	63.1649	1.97289	7.28698	bound
Serpinb9d	serine (or cysteine) peptidase inhibitor, clade B, member 9d; AT, AT2, S, Spi9, ova, ovalbumin	unknown	not bound	0	20.133	3099.5	0.0310574	0	0	8.87322	31.3928	0	11.2598	not bound
5830411N06Rik	RIKEN cDNA 5830411N06 gene	unknown	bound	0.0192104	35.3882	2041.1	4.41141e-22	0.0181144	0.0203065	50.8142	19.9622	0.00109605	15.426	not bound
ccdc198	coiled-coil domain containing 198, no literature	unknown	not bound	0.0998163	81.7778	871.938	2.85788e-26	0.0615764	0.138056	51.8542	111.701	0.0382399	29.9236	not bound
9030619P08Rik	lymphocyte antigen 6 complex pseudogene	unknown	bound	0.323917	60.4395	208.675	4.37553e-33	0.0838503	0.563984	67.1214	53.7576	0.240067	6.68188	not bound
Gm6093	predicted gene 6093	unknown	bound	0.0670843	9.12465	142.787	9.06289e-23	0.0632568	0.0709118	6.14307	12.1062	0.0038275	2.98158	bound
Sbspon	somatomedin B and thrombospondin, type 1 domain containing; Rpesp; no literature	unknown	bound	0.208782	9.61479	48.7255	1.29827e-28	0.183049	0.234515	7.0743	12.1553	0.025733	2.54049	not bound
Ociad2	OCIA domain containing 2	unknown	not bound	0.393425	16.6938	44.0688	1.15621e-32	0.658475	0.128376	14.4972	18.8904	0.26505	2.19658	not bound
Zfp618	zinc finger protein 618; Nedd1, Nedd10,	unknown	bound	0.248641	9.41768	40.8777	1.59091e-23	0.300668	0.196614	11.6795	7.15581	0.0520268	2.26187	not bound
1700001C19Rik	RIKEN cDNA 1700001C19 gene	unknown	not bound	0.207959	6.27451	33.6986	2.37498e-10	0.0758414	0.340077	8.62781	3.92121	0.132118	2.3533	not bound
C030034L19Rik	RIKEN cDNA C030034L19 gene	unknown	not bound	0.1514	4.36558	30.8234	2.89046e-12	0.0458435	0.256956	2.86201	5.86916	0.105556	1.50357	bound
8430430B14Rik	RIKEN cDNA 8430430B14 gene	unknown	bound	0.184761	4.19339	26.1281	0.00948621	0	0.369522	7.08828	1.2985	0.184761	2.89489	bound
Bex6	brain expressed 6	unknown	bound	5.06245	104.676	22.1488	2.36547e-78	5.04407	5.08083	106.691	102.661	0.018382	2.01499	bound
Mpeg1	macrophage expressed 1	unknown	not bound	11.4028	195.919	17.8875	1.01881e-10	16.1916	6.6139	121.789	270.05	4.78887	74.1305	not bound
Shisa2	shisa homolog 2 (Xenopus laevis)	unknown	bound	0.772394	12.8774	17.6336	2.85909e-31	0.776615	0.768173	10.6158	15.139	0.00422067	2.26159	bound
D5Ertd605e	DNA segment, Chr 5, ERATO Doi 605, expressed; no literature	unknown	not bound	1.70993	23.6327	14.9706	3.42709e-19	1.82694	1.59291	29.0068	18.2585	0.117015	5.37413	not bound
Smim5	small integral membrane protein 5	unknown	bound	3.72713	46.5923	13.0604	6.48405e-22	4.96902	2.48523	33.4079	59.7768	1.24189	13.1845	bound
Fam78b	family with sequence similarity 78 member B	unknown	bound	0.550236	5.985	11.6287	2.5757e-27	0.518843	0.58163	5.83843	6.13157	0.0313938	0.146565	bound
Orm3	orosomucoid 3; no literature	unknown	not bound	0.481685	4.88885	10.8888	0.000447343	0.650735	0.312636	5.93259	3.84512	0.169049	1.04374	not bound
Prss30	protease, serine 30; D, Di, Disp, Disp1, Tmp, Tmprss8; no literature	unknown	not bound	0.57143	5.9075	10.6631	4.98276e-05	0.978348	0.164511	3.52897	8.28603	0.406918	2.37853	not bound
AI854703	no literature	unknown	bound	0.923222	9.03236	10.5072	1.94019e-25	0.764251	1.08219	9.1518	8.91291	0.158971	0.119448	bound
Syndig1l	synapse differentiation inducing 1 like	unknown	bound	2.25445	21.5412	10.4206	8.54655e-22	1.89785	2.61105	27.1673	15.9151	0.356598	5.6261	bound
Ms4a4c	membrane-spanning 4-domains, subfamily A, member 4C; Ms4a9; no literature	unknown	bound	0.692534	6.63757	9.8183	7.80978e-06	0.917535	0.467532	2.71943	10.5557	0.225002	3.91814	not bound
Ctla2b	cytotoxic T lymphocyte-associated protein 2 beta; no literature	unknown	not bound	0.644456	5.55668	9.07589	2.26415e-05	0.375901	0.913012	3.21591	7.89744	0.268556	2.34076	not bound
Lcn4	lipocalin 4; Vnsp2; no literature	unknown	not bound	2.3447	19.8366	9.00434	2.24715e-11	1.67116	3.01824	16.3579	23.3152	0.673542	3.47863	not bound
Tenm4	teneurin transmembrane protein 4	unknown	bound	0.769541	6.0023	8.3889	2.92305e-31	0.644527	0.894554	6.33728	5.66732	0.125013	0.334978	bound
5830418P13Rik	RIKEN cDNA 5830418P13 gene	unknown	bound	5.29848	37.6659	7.5788	4.02012e-51	5.34494	5.25203	35.8859	39.4458	0.0464533	1.77994	bound
B430306N03Rik	RIKEN cDNA B430306N03 gene	unknown	not bound	1.13553	7.78564	7.4153	2.83342e-14	1.03783	1.23323	9.07088	6.5004	0.0976995	1.28524	not bound
Tmem221	transmembrane protein 221	unknown	not bound	1.57683	10.6986	7.06888	1.66016e-07	2.05447	1.0992	6.86646	14.5308	0.477633	3.83215	bound
Tbc1d8	TBC1 domain family member 8	unknown	bound	2.50674	16.7612	6.99131	1.04294e-19	3.07593	1.93754	11.4812	22.0412	0.569196	5.28002	bound
Nkg7	natural killer cell group 7 sequence	unknown	not bound	6.39688	40.4414	6.9401	3.16694e-10	6.45235	6.34141	56.1618	24.7211	0.0554663	15.7203	not bound
Lst1	leukocyte specific transcript 1	unknown	not bound	12.4125	73.9816	6.45379	2.90664e-14	10.8826	13.9423	87.2316	60.7316	1.52987	13.25	not bound
BC147527	no literature	unknown	bound	4.05526	24.4724	6.37073	3.71974e-18	5.29082	2.81969	20.7569	28.1878	1.23556	3.71546	bound
Nrxn2	neurexin 2; no proper literature	unknown	bound	0.743288	4.57044	6.22784	4.05391e-05	0.809231	0.677346	1.1077	8.03318	0.0659425	3.46274	bound
4930486L24Rik	RIKEN cDNA 4930486L24 gene	unknown	bound	1.53112	8.81485	6.22137	2.43806e-08	1.36078	1.70147	10.3106	7.3191	0.170344	1.49575	not bound
Fam69b	family with sequence similarity 69, member B	unknown	bound	8.88586	50.9309	6.19882	3.00566e-20	7.0442	10.7275	58.1442	43.7176	1.84166	7.21326	bound
Ms4a6c	membrane-spanning 4-domains, subfamily A, member 6C; no literature	unknown	not bound	3.47616	20.2571	6.13938	1.17006e-19	3.53695	3.41538	15.3038	25.2104	0.0607887	4.95331	not bound
2410004P03Rik	no literature	unknown	bound	2.66235	14.1917	5.72447	7.65024e-14	2.27809	3.0466	14.8043	13.579	0.384257	0.612619	bound
Apol7e	apolipoprotein L 7b; no literature	unknown	not bound	1.1385	5.9589	5.6496	2.8676e-06	0.613082	1.66393	6.35673	5.56106	0.525422	0.397836	not bound
Ccdc40	coiled-coil domain containing 40	unknown	bound	1.0385	5.16782	5.37911	4.96439e-11	0.884196	1.1928	5.96704	4.36861	0.1543	0.799218	bound
AI661453	no literature	unknown	not bound	5.92077	29.3773	5.33072	7.33145e-18	4.14136	7.70018	30.7678	27.9867	1.77941	1.39054	not bound
I830077J02Rik	no literature	unknown	not bound	4.57317	22.8347	5.29597	1.43244e-09	3.10089	6.04546	18.5171	27.1523	1.47229	4.31756	not bound
Gm5111	predicted gene 5111; no literature	unknown	not bound	11.6997	58.2335	5.29073	3.59245e-14	8.2743	15.1251	50.9842	65.4829	3.4254	7.24933	not bound
BC064078	no literature	unknown	not bound	21.8779	107.666	5.28775	5.00385e-29	19.8676	23.8883	114.03	101.301	2.01039	6.36487	not bound
Tmem40	transmembrane protein 40	unknown	not bound	0.996829	4.80127	5.28562	0.000567513	0.733262	1.2604	6.71404	2.88851	0.263567	1.91276	not bound
Fam174b	family with sequence similarity 174 member B	unknown	not bound	3.85878	17.8233	4.92147	6.41113e-23	3.83717	3.88039	16.752	18.8945	0.0216128	1.07123	not bound
Apol7b	apolipoprotein L 7b; no literature	unknown	not bound	1.44648	6.60592	4.92084	7.1939e-07	0.90349	1.98948	6.98345	6.22839	0.542994	0.377532	not bound
Smim10l2a	small integral membrane protein 10 like 2A	unknown	not bound	1.9932	8.94782	4.80244	3.53473e-13	1.90372	2.08267	8.97335	8.92229	0.089477	0.0255271	not bound
Lrmda	leucine rich melanocyte differentiation associated; CDA017; no proper literature;	unknown	bound	1.23444	5.41046	4.74652	0.00101614	0.7888	1.68009	6.23767	4.58325	0.445644	0.82721	not bound
5730409E04Rik	no literature	unknown	not bound	1.15388	5.10726	4.74212	8.19458e-08	0.981621	1.32614	5.13307	5.08145	0.172258	0.0258096	not bound
Tmem141	transmembrane protein 141; D2Ertd217, D2Ertd217e; no literature	unknown	not bound	3.14015	13.4915	4.63716	2.89015e-07	2.99699	3.28332	15.7808	11.2022	0.143162	2.28931	bound
Phf11b	PHD finger protein 11B; no literature	unknown	not bound	3.64333	15.4759	4.54907	1.0827e-08	3.89266	3.39401	16.2869	14.6648	0.249324	0.811057	not bound
Smim6	small integral membrane protein 6	unknown	not bound	1.72402	7.26564	4.50408	7.83092e-05	1.54775	1.90029	7.05522	7.47605	0.176271	0.210419	not bound
Ctxn1	cortexin 1; Ctxn1; difficult to search. No proper literature	unknown	bound	10.5955	44.2943	4.46144	2.03339e-17	9.49533	11.6957	42.1216	46.4671	1.10019	2.17272	bound
Dgkeos	diacylglycerol kinase, epsilon, opposite strand; no literature	unknown	bound	7.13156	28.5883	4.40135	3.36725e-06	6.62602	7.63711	40.2657	16.9109	0.505541	11.6774	bound
Osbpl3	oxysterol binding protein like 3	unknown	bound	1.30502	5.27868	4.33098	2.98586e-16	1.41487	1.19516	5.54312	5.01424	0.109859	0.264442	bound
Tulp4	tubby like protein 4; TUSP; Each gene of the tubby-like family is characterized by a signature of C-terminal tubby domain. The wide spread of this family in plants and animals implies they have an important function in various organisms. Even though the tubby-like genes are suggested to be putative transcription factors (TFs), how they execute the function as TFs is not yet clear. The biological …	unknown	bound	2.54949	10.1303	4.18533	3.50321e-22	2.74674	2.35223	7.78301	12.4776	0.197254	2.34729	bound
Tex2	testis expressed 2	unknown	bound	15.7074	60.3154	4.0212	7.66825e-19	16.5327	14.8821	42.2012	78.4296	0.825278	18.1142	bound
Avpi1	arginine vasopressin-induced 1; VIT32, esu, mVIT32, PP5395; no proper literature	unknown	bound	2.31455	8.40164	3.8923	0.000106131	1.98792	2.64117	8.6823	8.12097	0.326625	0.280665	bound
Fndc10	fibronectin type III domain containing 10; no literature	unknown	not bound	2.14482	7.74417	3.88629	7.92432e-07	1.84514	2.4445	8.51721	6.97112	0.299683	0.773044	bound
Tmem181a	transmembrane protein 181a	unknown	bound	4.20389	15.1684	3.8526	9.9971e-21	3.71742	4.69037	14.544	15.7927	0.486476	0.624355	bound
Serpina3g	serine (or cysteine) peptidase inhibitor, clade A, member 3G	unknown	bound	5.70883	19.96	3.81281	8.62426e-07	4.79907	6.6186	25.4927	14.4273	0.909766	5.53271	not bound
Ydjc	YdjC homolog (bacterial); no literature	unknown	bound	15.3941	53.7361	3.72754	8.94111e-22	14.3719	16.4163	52.0369	55.4353	1.02218	1.69922	bound
A730063M14Rik	RIKEN cDNA A730063M14 gene	unknown	not bound	6.52541	22.4999	3.68052	0.00035919	5.46046	7.59036	20.9083	24.0914	1.06495	1.59154	not bound
Lbp	lipopolysaccharide binding protein; Bpif, Bpifd2, Ly88; literature search not possible	unknown	not bound	0.910604	2.93327	3.60864	0.0340785	0.768401	1.05281	5.05376	0.812787	0.142204	2.12049	not bound
Abhd15	abhydrolase domain containing 15	unknown	bound	14.5589	48.3649	3.56839	8.90509e-20	12.8281	16.2897	50.9666	45.7632	1.73077	2.60172	bound
Uhrf1bp1	UHRF1 (ICBP90) binding protein 1; ICBP90; no proper literature.	unknown	bound	3.04165	9.81343	3.44913	9.81501e-22	3.11193	2.97136	9.82154	9.80532	0.0702885	0.00810878	bound
9930111J21Rik1	no literature	unknown	bound	2.94848	9.4576	3.40753	9.90739e-13	3.31116	2.58579	8.61961	10.2956	0.362686	0.837993	not bound
Serpinb6b	serine (or cysteine) peptidase inhibitor, clade B, member 6b; NK13, Spi12, ovalbumin, no literature about function	unknown	not bound	10.3024	32.406	3.34308	8.06925e-14	10.2049	10.3999	29.066	35.7459	0.0974788	3.33993	not bound
Gm525	predicted gene 525; no literature	unknown	bound	17.4432	54.3968	3.30141	5.59673e-11	15.3367	19.5497	42.8973	65.8963	2.10651	11.4995	bound
Prr36	proline rich 36; no literature	unknown	bound	2.73512	8.42441	3.29716	3.08043e-09	2.24172	3.22851	8.40136	8.44745	0.493395	0.0230448	bound
Nxpe2	neurexophilin and PC-esterase domain family, member 2; FAM55B; no literature	unknown	not bound	2.17484	6.83261	3.28612	0.000152792	2.79502	1.55467	4.58802	9.07719	0.620174	2.24459	not bound
Ccdc122	coiled-coil domain containing 122	unknown	bound	2.14684	6.4705	3.25678	0.000353732	1.41984	2.87383	7.38671	5.55428	0.726997	0.916218	bound
Gm12250	predicted gene 12250	unknown	not bound	12.6382	38.346	3.24133	5.58208e-14	15.3187	9.95767	37.9292	38.7629	2.68052	0.416852	bound
Tmem41a	transmembrane protein 41A	unknown	bound	8.8801	26.7509	3.21228	1.87658e-11	8.51318	9.24702	25.3818	28.1199	0.36692	1.36906	bound
5430427O19Rik	no literature	unknown	bound	3.05033	9.30767	3.18895	5.52285e-07	3.22291	2.87774	5.90101	12.7143	0.172585	3.40666	not bound
D16Ertd472e	DNA segment, Chr 16, ERATO Doi 472, expressed; Mt-SSB, OPA13, SOSS-B1, SSBP, mtSSB; no literature	unknown	bound	13.4672	40.3004	3.17311	8.39916e-30	13.8703	13.0642	34.9574	45.6434	0.403081	5.343	bound
Mfsd4b4	major facilitator superfamily domain containing 4B4; no literature.	unknown	bound	4.45368	13.0858	3.13336	7.06394e-05	3.95642	4.95093	12.1266	14.045	0.497254	0.959189	bound
2010204K13Rik	no literature	unknown	bound	4.5768	13.2291	3.09217	1.58387e-05	3.87404	5.27955	13.0676	13.3907	0.702755	0.161518	not bound
Cercam	cerebral endothelial cell adhesion molecule	unknown	bound	8.98255	25.5943	3.05139	3.20476e-15	8.70786	9.25724	26.2177	24.971	0.274689	0.62335	bound
Sh2d5	SH2 domain containing 5; no literature SH2 domain containing 5	unknown	bound	56.8274	163.123	3.04662	1.94163e-17	48.7227	64.9321	144.523	181.722	8.10468	18.5991	bound
