# Supplementary material for: Biallelic PAX5 mutations cause hypogammaglobulinemia, sensorimotor deficits, and autism spectrum disorder
Source: J Exp Med. 2022 Aug 10;219(9):e20220498. doi: 10.1084/jem.20220498 (PMC9372349; doi:10.1084/jem.20220498)
Supplement: Table S6 — shows statistical analysis of all experimental data. [file JEM_20220498_TableS6.xlsx]

## Sheet: Overview
Figure S6: Statistical analysis of all experimental data
Worksheet	Figure	Experiment	Link to analysis	Analysis	Presentation	Statistical test	Post hoc analysis	Sample size	Remark
1	Figure 1G	Luciferase reporter assay	Fig. 1G	Luciferase activity (RU)	Mean with s.e.m.	Brown-Forsythe and Welch ANOVA tests	Dunnett's T3 multiple comparisons test	PAX5 WT (n=9), PAX5-R31Q (n=9), PAX5-E242* (n=9)
2	Figure 2B	Immunophenotyping of mice - Blood - T and B cells	Fig. 2B_T cells	T cells (%)	Mean with s.e.m.	Ordinary one-way ANOVA	Tukey's multiple comparisons test	Pax5+/+ (n=13), Pax5-R31Q/+ (n=5), Pax5-R31Q/- (n=11), Pax5-R31Q/E242*
3	Figure 2B	Immunophenotyping of mice - Blood - T and B cells	Fig. 2B_B cells	B cells (%)	Mean with s.e.m.	Brown-Forsythe and Welch ANOVA tests	Dunnett's T3 multiple comparisons test	Pax5+/+ (n=13), Pax5-R31Q/+ (n=5), Pax5-R31Q/- (n=11), Pax5-R31Q/E242*
4	Figure 2C	Immunophenotyping of mice - Bone marrow - B cells	Fig. 2C_B cells	Absolute number of B cells	Mean with s.e.m.	Brown-Forsythe and Welch ANOVA tests	Dunnett's T3 multiple comparisons test	Pax5+/+ (n=15), Pax5-R31Q/+ (n=11), Pax5+/- (n=8), Pax5-R31Q/- (n=15), Pax5-R31Q/E242* (n=8)
5	Figure 2C	Immunophenotyping of mice - Bone marrow - Pro-B cells	Fig. 2C_Pro-B cells	Absolute number of pro-B cells	Mean with s.e.m.	Ordinary one-way ANOVA after Log transformation of data	Tukey's multiple comparisons test	Pax5+/+ (n=15), Pax5-R31Q/+ (n=11), Pax5+/- (n=8), Pax5-R31Q/- (n=15), Pax5-R31Q/E242* (n=8)
6	Figure 2C	Immunophenotyping of mice - Bone marrow - Pre-B cells	Fig. 2C_Pre-B cells	Absolute number of pre-B cells	Mean with s.e.m.	Brown-Forsythe and Welch ANOVA tests	Dunnett's T3 multiple comparisons test	Pax5+/+ (n=15), Pax5-R31Q/+ (n=11), Pax5+/- (n=8), Pax5-R31Q/- (n=15), Pax5-R31Q/E242* (n=8)
7	Figure 2C	Immunophenotyping of mice - Bone marrow - Immature B cells	Fig. 2C_Immature B cells	Absolute number of immature B cells	Mean with s.e.m.	Brown-Forsythe and Welch ANOVA tests	Dunnett's T3 multiple comparisons test	Pax5+/+ (n=15), Pax5-R31Q/+ (n=11), Pax5+/- (n=8), Pax5-R31Q/- (n=15), Pax5-R31Q/E242* (n=8)
8	Figure 3B	Immunophenotyping of mice - Spleen - B cells	Fig. 3B_B cells	Absolute number of B cells	Mean with s.e.m.	Brown-Forsythe and Welch ANOVA tests after Log transformation of data	Dunnett's T3 multiple comparisons test	Pax5+/+ (n=14), Pax5-R31Q/+ (n=11), Pax5+/- (n=11), Pax5-R31Q/- (n=14), Pax5-R31Q/E242* (n=12)
9	Figure 3B	Immunophenotyping of mice - Spleen - FO B cells	Fig. 3B_FO B cells	Absolute number of FO B cells	Mean with s.e.m.	Brown-Forsythe and Welch ANOVA tests	Dunnett's T3 multiple comparisons test	Pax5+/+ (n=14), Pax5-R31Q/+ (n=11), Pax5+/- (n=11), Pax5-R31Q/- (n=14), Pax5-R31Q/E242* (n=12)
10	Figure 3B	Immunophenotyping of mice - Spleen - MZ B cells	Fig. 3B_MZ B cells	Absolute number of MZ B cells	Mean with s.e.m.	Brown-Forsythe and Welch ANOVA tests after Log transformation of data	Dunnett's T3 multiple comparisons test	Pax5+/+ (n=14), Pax5-R31Q/+ (n=11), Pax5+/- (n=11), Pax5-R31Q/- (n=14), Pax5-R31Q/E242* (n=12)
11	Figure 3B	Immunophenotyping of mice - Spleen - B-1a cells	Fig. 3B_B-1a	Absolute number of B-1a cells	Mean with s.e.m.	Ordinary one-way ANOVA after Log transformation of data	Tukey's multiple comparisons test	Pax5+/+ (n=14), Pax5-R31Q/+ (n=11), Pax5+/- (n=11), Pax5-R31Q/- (n=14), Pax5-R31Q/E242* (n=12)
12	Figure 3C	Immunophenotyping of mice - Lymph nodes - FO B cells	Fig. 3C	Absolute number of FO B cells	Mean with s.e.m.	Brown-Forsythe and Welch ANOVA tests	Dunnett's T3 multiple comparisons test	Pax5+/+ (n=14), Pax5-R31Q/+ (n=11), Pax5+/- (n=11), Pax5-R31Q/- (n=14), Pax5-R31Q/E242* (n=12)
13	Figure 3D	Immunophenotyping of mice - Bone marrow - Plasma cells	Fig. 3D	Absolute number of plasma cells	Mean with s.e.m.	Ordinary one-way ANOVA after Log transformation of data	Tukey's multiple comparisons test	Pax5+/+ (n=14), Pax5-R31Q/+ (n=11), Pax5+/- (n=11), Pax5-R31Q/- (n=14), Pax5-R31Q/E242* (n=12)
14	Figure 3E	Immunophenotyping of mice - Peritoneal cavity - B-1a and B-2 cells	Fig. 3E_B-1a	Absolute number of B-1a cells	Mean with s.e.m.	Ordinary one-way ANOVA after Log transformation of data	Tukey's multiple comparisons test	Pax5+/+ (n=13), Pax5-R31Q/+ (n=11), Pax5+/- (n=10), Pax5-R31Q/- (n=12), Pax5-R31Q/E242* (n=12)
15	Figure 3E	Immunophenotyping of mice - Peritoneal cavity - B-1a and B-2 cells	Fig. 3E_B-2	Absolute number of B-2 cells	Mean with s.e.m.	Brown-Forsythe and Welch ANOVA tests	Dunnett's T3 multiple comparisons test	Pax5+/+ (n=13), Pax5-R31Q/+ (n=11), Pax5+/- (n=10), Pax5-R31Q/- (n=12), Pax5-R31Q/E242* (n=12)
16	Figure 3F	ELISA (steady-state) - IgG	Fig. 3F_IgG	Quantification of IgG	Mean with s.e.m.	Brown-Forsythe and Welch ANOVA tests	Dunnett's T3 multiple comparisons test	Pax5+/+ (n=8), Pax5+/- (n=8), Pax5-R31Q/- (n=8)
17	Figure 3F	ELISA (steady-state) - IgA	Fig. 3F_IgA	Quantification of IgA	Mean with s.e.m.	Brown-Forsythe and Welch ANOVA tests	Dunnett's T3 multiple comparisons test	Pax5+/+ (n=8), Pax5+/- (n=8), Pax5-R31Q/- (n=8)
18	Figure 3F	ELISA (steady-state) - IgM	Fig. 3F_IgM	Quantification of IgM	Mean with s.e.m.	Ordinary one-way ANOVA	Dunnett's multiple comparisons test	Pax5+/+ (n=8), Pax5+/- (n=8), Pax5-R31Q/- (n=8)
19	Figure 4A	PTEN expression in FO B cells	Fig. 4A	PTEN expression (relative MFI)	Mean with s.e.m.	Unpaired t test with Welch's correction		Pax5+/+ (n=11), Pax5-R31Q/- (n=6)
20	Figure 4B	p-AKT (S473) staining after anti-IgM stimulation of FO B cells	Fig. 4B	p-AKT (S473) staining after anti-IgM stimulation of FO B cells (relative MFI)	Mean with s.e.m.	Two-way ANOVA	Tukey's multiple comparisons test	Pax5+/+ unstimulated (n=7), Pax5+/+ stimulated (n=5), Pax5-R31Q/- unstimulated (n=9), Pax5-R31Q/- stimulated (n=6)
21	Figure 4C	Immunization with NP-Ficoll - NP+ plasma cells	Fig. 4C	Absolute number of NP+ plasma cells after immunization with NP-Ficoll	Mean with s.e.m.	Unpaired t test with Welch's correction		Pax5+/+ (n=5), Pax5-R31Q/- (n=5)
22	Figure 4D	Immunization with NP-Ficoll - ELISA for anti-NP-IgM	Fig. 4D_IgM	Quantification of NP-specific IgM after immunization	Mean with s.e.m.	Mann-Whitney test		Pax5+/+ (n=9), Pax5-R31Q/- (n=7)
23	Figure 4D	Immunization with NP-Ficoll - ELISA for anti-NP-IgG	Fig. 4D_IgG	Quantification of NP-specific IgG after immunization	Mean with s.e.m.	Unpaired t test with Welch's correction		Pax5+/+ (n=9), Pax5-R31Q/- (n=7)
24	Figure 4E	Immunization with NP-KLH - Splenic germinal center B cells	Fig. 4E	Absolute number of germinal center B cells after immunization with NP-KLH	Mean with s.e.m.	Ordinary one-way ANOVA after Log transformation of data	Dunnett's multiple comparisons test	Pax5+/+ (n=15), Pax5+/- (n=13), Pax5-R31Q/- (n=12)
25	Figure 4F	Immunization with NP-KLH - NP+ plasma cells	Fig. 4F	Absolute number of NP+ plasma cells after immunization with NP-KLH	Mean with s.e.m.	Brown-Forsythe and Welch ANOVA tests	Dunnett's T3 multiple comparisons test	Pax5+/+ (n=6), Pax5+/- (n=5), Pax5-R31Q/- (n=6)
26	Figure 4G	Immunization with NP-KLH - ELISA for anti-NP-IgG	Fig. 4G_IgG	Quantification of NP-specific IgG after immunization	Mean with s.e.m.	Brown-Forsythe and Welch ANOVA tests	Dunnett's T3 multiple comparisons test	Pax5+/+ (n=6), Pax5+/- (n=6), Pax5-R31Q/- (n=6)
27	Figure 4G	Immunization with NP-KLH - ELISA for anti-NP-IgG1	Fig. 4G_IgG1	Quantification of NP-specific IgG1 after immunization	Mean with s.e.m.	Ordinary one-way ANOVA after Log transformation of data	Dunnett's multiple comparisons test	Pax5+/+ (n=12), Pax5+/- (n=10), Pax5-R31Q/- (n=9)
28	Figure 6D	Visuomotor adaptation task	Fig. 6D	Reaction time (s)	Mean with s.e.m. for controls	Two-tailed one sample t-test		Controls (n=60)
29	Figure 6D	Visuomotor adaptation task	Fig. 6D	Movement time (s)	Mean with s.e.m. for controls	Two-tailed one sample t-test		Controls (n=60)
30	Figure 6F	Visuomotor assessment task	Fig. 6F	Pro-saccades - Eye latency (s)	Mean with s.e.m. for controls	Two-tailed one sample t-test		Controls (n=10)
31	Figure 6F	Visuomotor assessment task	Fig. 6F	Pro-tapping - Eye latency (s)	Mean with s.e.m. for controls	Two-tailed one sample t-test		Controls (n=9)
32	Figure 6F	Visuomotor assessment task	Fig. 6F	Pro-tapping - Hand latency (s)	Mean with s.e.m. for controls	Two-tailed one sample t-test		Controls (n=9)
33	Figure 6F	Visuomotor assessment task	Fig. 6F	Trajectory prediction - Eye latency (s)	Mean with s.e.m. for controls	Two-tailed one sample t-test		Controls (n=11)
34	Figure 6F	Visuomotor assessment task	Fig. 6F	Trajectory prediction - Hand latency (s)	Mean with s.e.m. for controls	Two-tailed one sample t-test		Controls (n=11)
35	Figure 7A	Rotarod (Pax5 cohort)	Fig. 7A	Latency to fall (s)	Mean with s.e.m.	Two-way repeated measures ANOVA	Dunnett's multiple comparisons test	Pax5+/+ (n=15), Pax5+/- (n=15), Pax5-R31Q/- (n=15)
36	Figure 7B	ErasmusLadder (Pax5 cohort)	Fig. 7B	Time to cross (s)	Mean with s.e.m.	Two-way repeated measures ANOVA	Dunnett's multiple comparisons test	Pax5+/+ (n=15), Pax5+/- (n=15), Pax5-R31Q/- (n=15)
37	Figure 7C	ErasmusLadder (Pax5 cohort)	Fig. 7C	Missteps (% of all steps)	Mean with s.e.m.	Two-way repeated measures ANOVA	Dunnett's multiple comparisons test	Pax5+/+ (n=15), Pax5+/- (n=15), Pax5-R31Q/- (n=15)
38	Figure 7D	Three-chamber social interaction assay (Pax5 cohort)	Fig. 7D_Chambers	Sociability - Time in chambers (s)	Mean with s.e.m.	Two-way ANOVA	Tukey's multiple comparisons test	Pax5+/+ (n=15), Pax5+/- (n=15), Pax5-R31Q/- (n=15)
39	Figure 7D	Three-chamber social interaction assay (Pax5 cohort)	Fig. 7D_Explorations	Sociability - Time exploring stranger (s)	Mean with s.e.m.	Ordinary one-way ANOVA	Dunnett's multiple comparisons test	Pax5+/+ (n=15), Pax5+/- (n=15), Pax5-R31Q/- (n=15)
40	Figure 7E	Three-chamber social interaction assay (Pax5 cohort)	Fig. 7E_Chambers	Social novelty - Time in chambers (s)	Mean with s.e.m.	Two-way ANOVA	Tukey's multiple comparisons test	Pax5+/+ (n=15), Pax5+/- (n=15), Pax5-R31Q/- (n=15)
41	Figure 7E	Three-chamber social interaction assay (Pax5 cohort)	Fig. 7E_Explorations	Social novelty - Time exploring both strangers (s)	Mean with s.e.m.	Ordinary one-way ANOVA	Dunnett's multiple comparisons test	Pax5+/+ (n=15), Pax5+/- (n=15), Pax5-R31Q/- (n=15)
42	Figure 7F	Marble burying test (Pax5 cohort)	Fig. 7F	Buried marble surface area (%)	Violin plot	Kruskal-Wallis test	Dunn's multiple comparisons test	Pax5+/+ (n=14), Pax5+/- (n=15), Pax5-R31Q/- (n=14)	Excluded one Pax5+/+ and one Pax5-R31Q/- mouse, because they climbed out of the arena.
43	Figure 7G	Marble burying test (Pax5 cohort)	Fig. 7G_Marble burying	Distance moved during marble burying test (m)	Mean with s.e.m.	Ordinary one-way ANOVA	Dunnett's multiple comparisons test	Pax5+/+ (n=14), Pax5+/- (n=15), Pax5-R31Q/- (n=14)	Excluded one Pax5+/+ and one Pax5-R31Q/- mouse, because they climbed out of the arena.
44	Figure 7G	Self-grooming (Pax5 cohort)	Fig. 7G_Self-grooming	Distance moved during observation of self-grooming (m)	Mean with s.e.m.	Kruskal-Wallis test	Dunn's multiple comparisons test	Pax5+/+ (n=15), Pax5+/- (n=15), Pax5-R31Q/- (n=15)
45	Figure 7G	Open field test (Pax5 cohort)	Fig. 7G_Open-field test	Distance moved during open field test (m)	Mean with s.e.m.	Ordinary one-way ANOVA	Dunnett's multiple comparisons test	Pax5+/+ (n=15), Pax5+/- (n=15), Pax5-R31Q/- (n=15)
46	Figure 7H	Y-maze (Pax5 cohort)	Fig. 7H	Correct trials (%)	Mean with s.e.m.	Ordinary one-way ANOVA and Kruskal-Wallis test	Dunnett's and Dunn's multiple comparisons tests, respectively	Pax5+/+ (n=15), Pax5+/- (n=15), Pax5-R31Q/- (n=15)	Because of a performance with <80% correct trials, 1 Pax5+/- and 2 Pax5-R31Q/- mice were eliminated after the test day.
47	Figure 7I	Eyeblink conditioning (Pax5 cohort)	Fig. 7I	Conditioned response (%)	Mean with s.e.m.	Two-way repeated measures ANOVA	Dunnett's multiple comparisons test	Pax5+/+ (n=10), Pax5+/- (n=9), Pax5-R31Q/- (n=9)
48	Figure 8A	Human MRI data	Fig. 8A	Cerebellum - Volume of cerebellar structures (RU)	Volumes of patient structures in relation to mean of controls	Two-tailed one sample t-test	FDR (Two-stage step-up according to Benjamini, Krieger, and Yekutieli)	Controls (n=5)
49	Figure 8B	Mouse MRI data	Fig. 8B	Cerebellum - Volume of cerebellar structures (RU)	Mean with s.e.m.	Unpaired t test with Welch correction	FDR (Two-stage step-up according to Benjamini, Krieger, and Yekutieli)	Pax5+/+ (n=5), Pax5-R31Q/- (n=7)
50	Figure 8C	Cerebellar histology	Fig. 8C_PC	Quantification of cerebellar neurons - PC count	Mean with s.e.m.	Ordinary one-way ANOVA	Dunnett's multiple comparisons test	Pax5+/+ (n=5), Pax5+/- (n=5), Pax5-R31Q/- (n=5)
51	Figure 8C	Cerebellar histology	Fig. 8C_MLI	Quantification of cerebellar neurons - MLI count	Mean with s.e.m.	Ordinary one-way ANOVA	Dunnett's multiple comparisons test	Pax5+/+ (n=3), Pax5+/- (n=3), Pax5-R31Q/- (n=3)
52	Figure 8C	Cerebellar histology	Fig. 8C_GC	Quantification of cerebellar neurons - GC density	Mean with s.e.m.	Ordinary one-way ANOVA	Dunnett's multiple comparisons test	Pax5+/+ (n=3), Pax5+/- (n=3), Pax5-R31Q/- (n=3)
53	Figure 9A	Human MRI data	Fig. 9A	Midbrain - Volume of midbrain structures (RU)	Mean with s.e.m. for controls	Two-tailed one sample t-test	FDR (Two-stage step-up according to Benjamini, Krieger, and Yekutieli)	Controls (n=5)
54	Figure 9B	Mouse MRI data	Fig. 9B	Midbrain - Volume of midbrain structures (RU)	Mean with s.e.m.	Unpaired t test with Welch correction	FDR (Two-stage step-up according to Benjamini, Krieger, and Yekutieli)	Pax5+/+ (n≥4), Pax5-R31Q/- (n=7)	One Pax5+/+ mouse excluded from automated registration because of a perfusion artefact.
55	Figure 9C	Midbrain histology	Fig. 9C	Quantification of Pax5-expressing cells in SNc, SNr, and VTA (mean per mouse)	Mean with s.e.m.	Ordinary one-way ANOVA	Dunnett's multiple comparisons test	Pax5+/+ (n=3), Pax5+/- (n=3), Pax5-R31Q/- (n=3)
56	Figure 9E	Midbrain histology	Fig. 9E	Quantification of Gad1&2-expressing cells in SNc, SNr, and VTA (mean per mouse)	Mean with s.e.m.	Ordinary one-way ANOVA	Dunnett's multiple comparisons test	Pax5+/+ (n=3), Pax5+/- (n=4), Pax5-R31Q/- (n=3)
57	Supplementary Figure 3A	ErasmusLadder (Pax5 cohort)	Supplementary Fig. 3A_Short steps	Short steps (Time; s)	Mean with s.e.m.	Two-way repeated measures ANOVA	Dunnett's multiple comparisons test	Pax5+/+ (n=15), Pax5+/- (n=15), Pax5-R31Q/- (n=15)
58	Supplementary Figure 3A	ErasmusLadder (Pax5 cohort)	Supplementary Fig. 3A_Long steps	Long steps (Time; s)	Mean with s.e.m.	Two-way repeated measures ANOVA	Dunnett's multiple comparisons test	Pax5+/+ (n=15), Pax5+/- (n=15), Pax5-R31Q/- (n=15)
59	Supplementary Figure 3B	LocoMouse (Pax5 cohort)	Supplementary Fig. 3B_Stride length	Stride length (cm)	Mean with s.e.m.	Ordinary one-way ANOVA	Dunnett's multiple comparisons test	Pax5+/+ (n=13), Pax5+/- (n=12), Pax5-R31Q/- (n=12)
60	Supplementary Figure 3B	LocoMouse (Pax5 cohort)	Supplementary Fig. 3B_Body axis swing	Body axis swing (°)	Mean with s.e.m.	Ordinary one-way ANOVA	Dunnett's multiple comparisons test	Pax5+/+ (n=13), Pax5+/- (n=12), Pax5-R31Q/- (n=12)
61	Supplementary Figure 3B	LocoMouse (Pax5 cohort)	Supplementary Fig. 3B_Front paw distance	Front paw distance (cm)	Mean with s.e.m.	Ordinary one-way ANOVA	Dunnett's multiple comparisons test	Pax5+/+ (n=13), Pax5+/- (n=12), Pax5-R31Q/- (n=12)
62	Supplementary Figure 3B	LocoMouse (Pax5 cohort)	Supplementary Fig. 3B_Hind paw distance	Hind paw distance (cm)	Mean with s.e.m.	Ordinary one-way ANOVA	Dunnett's multiple comparisons test	Pax5+/+ (n=13), Pax5+/- (n=12), Pax5-R31Q/- (n=12)
63	Supplementary Figure 3D	Three-chamber social interaction assay (Pax5 cohort)	Supplementary Fig. 3D_Time in perimeter	Sociability - Time in perimeter of cup (s)	Mean with s.e.m.	Two-way ANOVA	Tukey's multiple comparisons test	Pax5+/+ (n=15), Pax5+/- (n=15), Pax5-R31Q/- (n=15)
64	Supplementary Figure 3D	Three-chamber social interaction assay (Pax5 cohort)	Supplementary Fig. 3D_Time per exploration	Sociability - Time per exploration (s)	Mean with s.e.m.	Brown-Forsythe and Welch ANOVA tests	Dunnett's T3 multiple comparisons test	Pax5+/+ (n=15), Pax5+/- (n=15), Pax5-R31Q/- (n=15)
65	Supplementary Figure 3E	Three-chamber social interaction assay (Pax5 cohort)	Supplementary Fig. 3E_Time in perimeter	Social novelty - Time in perimeter of cup (s)	Mean with s.e.m.	Two-way ANOVA after Log transformation of data	Tukey's multiple comparisons test	Pax5+/+ (n=15), Pax5+/- (n=15), Pax5-R31Q/- (n=15)
66	Supplementary Figure 3E	Three-chamber social interaction assay (Pax5 cohort)	Supplementary Fig. 3E_Time exploring strangers	Social novelty - Time exploring strangers (s)	Mean with s.e.m.	Two-way ANOVA after Log transformation of data	Tukey's multiple comparisons test	Pax5+/+ (n=15), Pax5+/- (n=15), Pax5-R31Q/- (n=15)
67	Supplementary Figure 3F	Marble burying test (Pax5 cohort)	Supplementary Fig. 3F_Time spent burying	Time spent burying (s)	Violin plot	Kruskal-Wallis test	Dunn's multiple comparisons test	Pax5+/+ (n=14), Pax5+/- (n=15), Pax5-R31Q/- (n=14)	Excluded one Pax5+/+ and one Pax5-R31Q/- mouse, because they climbed out of the arena.
68	Supplementary Figure 3F	Marble burying test (Pax5 cohort)	Supplementary Fig. 3F_Length of burying bouts	Length of burying bouts (s)	Mean with s.e.m.	Ordinary one-way ANOVA	Dunnett's multiple comparisons test	Pax5+/+ (n=14), Pax5+/- (n=15), Pax5-R31Q/- (n=14)	Excluded one Pax5+/+ and one Pax5-R31Q/- mouse, because they climbed out of the arena.
69	Supplementary Figure 3G	Self-grooming (Pax5 cohort)	Supplementary Fig. 3G_Time spent grooming	Time spent grooming (s)	Mean with s.e.m.	Ordinary one-way ANOVA after Log transformation of data	Dunnett's multiple comparisons test	Pax5+/+ (n=15), Pax5+/- (n=15), Pax5-R31Q/- (n=15)
70	Supplementary Figure 3G	Self-grooming (Pax5 cohort)	Supplementary Fig. 3G_Distribution of grooming bouts	Distribution of grooming bouts (s)	Mean with s.e.m.	Two-way ANOVA after Log transformation of data	Šídák's multiple comparisons test	Pax5+/+ (n=15), Pax5+/- (n=15), Pax5-R31Q/- (n=15)	Identical post-hoc results after removal of outlier (Pax5+/- animal); both analyses shown.
71	Supplementary Figure 3H	Open field test (Pax5 cohort)	Supplementary Fig. 3H	Time in periphery vs. center (s)	Mean with s.e.m.	Two-way ANOVA	Tukey's multiple comparisons test	Pax5+/+ (n=15), Pax5+/- (n=15), Pax5-R31Q/- (n=15)
72	Supplementary Figure 3I	Elevated plus maze (Pax5 cohort)	Supplementary Fig. 3I	Time in arms and center (s)	Mean with s.e.m.	Two-way ANOVA	Tukey's multiple comparisons test	Pax5+/+ (n=15), Pax5+/- (n=15), Pax5-R31Q/- (n=15)
73	Supplementary Figure 4A	Rotarod (JHT cohort)	Supplementary Fig. 4A	Latency to fall (s)	Mean with s.e.m.	Two-way repeated measures ANOVA	Šídák's multiple comparisons test	IgH+/+ (n=10), IgH-ΔJh/ΔJh (n=12)
74	Supplementary Figure 4B	ErasmusLadder (JHT cohort)	Supplementary Fig. 4B_Time to cross	Time to cross (s)	Mean with s.e.m.	Two-way repeated measures ANOVA	Šídák's multiple comparisons test	IgH+/+ (n=10), IgH-ΔJh/ΔJh (n=15)
75	Supplementary Figure 4B	ErasmusLadder (JHT cohort)	Supplementary Fig. 4B_Missteps	Missteps (% of all steps)	Mean with s.e.m.	Two-way repeated measures ANOVA	Šídák's multiple comparisons test	IgH+/+ (n=10), IgH-ΔJh/ΔJh (n=15)
76	Supplementary Figure 4C	Three-chamber social interaction assay (JHT cohort)	Supplementary Fig. 4C_Chambers	Sociability - Time in chambers (s)	Mean with s.e.m.	Two-way ANOVA	Tukey's multiple comparisons test	IgH+/+ (n=10), IgH-ΔJh/ΔJh (n=15)
77	Supplementary Figure 4C	Three-chamber social interaction assay (JHT cohort)	Supplementary Fig. 4C_Perimeter	Sociability - Time in perimeter of cup (s)	Mean with s.e.m.	Two-way ANOVA	Tukey's multiple comparisons test	IgH+/+ (n=10), IgH-ΔJh/ΔJh (n=15)
78	Supplementary Figure 4D	Three-chamber social interaction assay (JHT cohort)	Supplementary Fig. 4D_Chambers	Social novelty - Time in chambers (s)	Mean with s.e.m.	Two-way ANOVA	Tukey's multiple comparisons test	IgH+/+ (n=10), IgH-ΔJh/ΔJh (n=15)
79	Supplementary Figure 4D	Three-chamber social interaction assay (JHT cohort)	Supplementary Fig. 4D_Perimeter	Social novelty - Time in perimeter of cup (s)	Mean with s.e.m.	Two-way ANOVA	Tukey's multiple comparisons test	IgH+/+ (n=10), IgH-ΔJh/ΔJh (n=15)
80	Supplementary Figure 4E	Marble burying test (JHT cohort)	Supplementary Fig. 4E	Buried marble surface area (%)	Violin plot	Mann-Whitney test		IgH+/+ (n=8), IgH-ΔJh/ΔJh (n=8)
81	Supplementary Figure 4F	Self-grooming (JHT cohort)	Supplementary Fig. 4F	Time spent grooming (s)	Mean with s.e.m.	Unpaired t test after Log transformation of data		IgH+/+ (n=10), IgH-ΔJh/ΔJh (n=15)
82	Supplementary Figure 4G	Open field test (JHT cohort)	Supplementary Fig. 4G	Time in periphery vs. center (s)	Mean with s.e.m.	Two-way ANOVA	Tukey's multiple comparisons test	IgH+/+ (n=10), IgH-ΔJh/ΔJh (n=15)
83	Supplementary Figure 4H	Elevated plus maze (JHT cohort)	Supplementary Fig. 4H	Time in arms and center (s)	Mean with s.e.m.	Two-way ANOVA	Tukey's multiple comparisons test	IgH+/+ (n=10), IgH-ΔJh/ΔJh (n=15)
84	Supplementary Figure 4I	Marble burying test (JHT cohort)	Supplementary Fig. 4I_Marble burying	Distance moved during marble burying test (m)	Mean with s.e.m.	Unpaired t test		IgH+/+ (n=8), IgH-ΔJh/ΔJh (n=8)
85	Supplementary Figure 4I	Self-grooming (JHT cohort)	Supplementary Fig. 4I_Self-grooming	Distance moved during observation of self-grooming (m)	Mean with s.e.m.	Unpaired t test		IgH+/+ (n=10), IgH-ΔJh/ΔJh (n=15)
86	Supplementary Figure 4I	Open field test (JHT cohort)	Supplementary Fig. 4I_Open field test	Distance moved during open field test (m)	Mean with s.e.m.	Unpaired t test		IgH+/+ (n=10), IgH-ΔJh/ΔJh (n=15)
87	Supplementary Figure 4J	Y-maze (JHT cohort)	Supplementary Fig. 4J	Correct trials (%)	Mean with s.e.m.	Unpaired t test and Mann-Whitney test		IgH+/+ (n=10), IgH-ΔJh/ΔJh (n=15)	Because of a performance with <80% correct trials, 1 IgH-ΔJh/ΔJh mouse was eliminated after the test day.
88	Supplementary Figure 4K	Eyeblink conditioning (JHT cohort)	Supplementary Fig. 4K	Conditioned response (%)	Mean with s.e.m.	Two-way repeated measures ANOVA	Šídák's multiple comparisons test	IgH+/+ (n=9), IgH-ΔJh/ΔJh (n=9)
89	Supplementary Figure 5C	Immunophenotyping of mice - Bone marrow - B cells	Supplementary Fig. 5C_B cells	Absolute number of B cells	Mean with s.e.m.	Unpaired t test		Pax5+/+ (n=6), Pax5-Cre/+ (n=6)
90	Supplementary Figure 5C	Immunophenotyping of mice - Bone marrow - Pro-B cells	Supplementary Fig. 5C_Pro-B cells	Absolute number of pro-B cells	Mean with s.e.m.	Unpaired t test		Pax5+/+ (n=6), Pax5-Cre/+ (n=6)
91	Supplementary Figure 5C	Immunophenotyping of mice - Bone marrow - Pre-B cells	Supplementary Fig. 5C_Pre-B cells	Absolute number of pre-B cells	Mean with s.e.m.	Unpaired t test		Pax5+/+ (n=6), Pax5-Cre/+ (n=6)
92	Supplementary Figure 5C	Immunophenotyping of mice - Bone marrow - Immature B cells	Supplementary Fig. 5C_Immature B cells	Absolute number of immature B cells	Mean with s.e.m.	Unpaired t test		Pax5+/+ (n=6), Pax5-Cre/+ (n=6)
93	Supplementary Figure 5C	Immunophenotyping of mice - Bone marrow - Recirculating B cells	Supplementary Fig. 5C_Recirculating B cells	Absolute number of recirculating B cells	Mean with s.e.m.	Unpaired t test		Pax5+/+ (n=6), Pax5-Cre/+ (n=6)
94	Supplementary Figure 5D	Immunophenotyping of mice - Spleen - B cells	Supplementary Fig. 5D_B cells	Absolute number of B cells	Mean with s.e.m.	Unpaired t test		Pax5+/+ (n=6), Pax5-Cre/+ (n=6)
95	Supplementary Figure 5D	Immunophenotyping of mice - Spleen - FO B cells	Supplementary Fig. 5D_FO B cells	Absolute number of FO B cells	Mean with s.e.m.	Unpaired t test		Pax5+/+ (n=6), Pax5-Cre/+ (n=6)
96	Supplementary Figure 5D	Immunophenotyping of mice - Spleen - MZ B cells	Supplementary Fig. 5D_MZ B cells	Absolute number of MZ B cells	Mean with s.e.m.	Unpaired t test with Welch's correction		Pax5+/+ (n=6), Pax5-Cre/+ (n=6)
97	Supplementary Figure 5D	Immunophenotyping of mice - Spleen - B-1a cells	Supplementary Fig. 5D_B-1a cells	Absolute number of B-1a cells	Mean with s.e.m.	Unpaired t test		Pax5+/+ (n=6), Pax5-Cre/+ (n=6)

## Sheet: Fig. 1G
Luciferase reporter assay
Data shown in Figure 1G
Link to overview
Luciferase reporter assay
Brown-Forsythe and Welch ANOVA tests
Parameter assessed	Luciferase activity (RU)
Brown-Forsythe ANOVA test
F* (DFn, DFd)	52.74 (2.000, 10.56)
P value	<0.0001
P value summary	****
Significant diff. among means (P < 0.05)?	Yes
Welch's ANOVA test
W (DFn, DFd)	96.51 (2.000, 12.15)
P value	<0.0001
P value summary	****
Significant diff. among means (P < 0.05)?	Yes
Data summary			Sample size:
Number of treatments (columns)	3		PAX5 WT: n = 9
Number of values (total)	27		PAX5-R31Q: n = 9
			PAX5-E242*: n = 9
Multiple comparisons (p values shown in figure marked in bold)
Number of families	1
Number of comparisons per family	3
Alpha	0.05
Dunnett's T3 multiple comparisons test	Mean Diff.	95.00% CI of diff.	Below threshold?	Summary
PAX5 WT vs. PAX5-R31Q	2.14	0.4587 to 3.821	Yes	**
PAX5 WT vs. PAX5-E242*	4.383	2.702 to 6.064	Yes	****
PAX5-R31Q vs. PAX5-E242*	2.243	1.613 to 2.874	Yes	****
Test details	Mean 1	Mean 2	Mean Diff.	SE of diff.	n1	n2	t	DF
PAX5 WT vs. PAX5-R31Q	5.262	3.122	2.14	0.5183	9	9	4.129	10.2
PAX5 WT vs. PAX5-E242*	5.262	0.8789	4.383	0.4902	9	9	8.943	8.319
PAX5-R31Q vs. PAX5-E242*	3.122	0.8789	2.243	0.1943	9	9	11.55	10.23

## Sheet: Fig. 2B_T cells
Immunophenotyping of mice - Blood - T and B cells
Data shown in Figure 2B
Link to overview
Quantification of T cells
Ordinary one-way ANOVA
Parameter assessed	Percentage of T cells in blood
ANOVA summary
F	30.13
P value	<0.0001
P value summary	****
Significant diff. among means (P < 0.05)?	Yes
R squared	0.7095
Brown-Forsythe test
F (DFn, DFd)	0.4221 (3, 37)
P value	0.7382
P value summary	ns
Are SDs significantly different (P < 0.05)?	No
Bartlett's test
Bartlett's statistic (corrected)	1.5
P value	0.6824
P value summary	ns
Are SDs significantly different (P < 0.05)?	No
ANOVA table	SS	DF	MS	F (DFn, DFd)	P value
Treatment (between columns)	10442	3	3481	F (3, 37) = 30.13	P<0.0001
Residual (within columns)	4275	37	115.5
Total	14717	40
Normality of Residuals
Test name	Statistics	P value	Passed normality test (alpha=0.05)?	P value summary
Anderson-Darling (A2*)	0.231	0.7905	Yes	ns
D'Agostino-Pearson omnibus (K2)	0.4941	0.7811	Yes	ns
Shapiro-Wilk (W)	0.9843	0.8344	Yes	ns
Kolmogorov-Smirnov (distance)	0.07415	0.1	Yes	ns
Data summary			Sample size:
Number of treatments (columns)	4		Pax5+/+: n = 13
Number of values (total)	41		Pax5-R31Q/+: n = 5
			Pax5-R31Q/-: n = 11
			Pax5-R31Q/E242*: n = 12
Multiple comparisons (p values shown in figure marked in bold)
Number of families	1
Number of comparisons per family	6
Alpha	0.05
Tukey's multiple comparisons test	Mean Diff.	95.00% CI of diff.	Below threshold?	Summary	Adjusted P Value
Pax5+/+ vs. Pax5-R31Q/+	1.648	-13.57 to 16.86	No	ns	0.9912
Pax5+/+ vs. Pax5-R31Q/-	-31	-42.85 to -19.16	Yes	****	<0.0001
Pax5+/+ vs. Pax5-R31Q/E242*	-32.28	-43.86 to -20.71	Yes	****	<0.0001
Pax5-R31Q/+ vs. Pax5-R31Q/-	-32.65	-48.24 to -17.06	Yes	****	<0.0001
Pax5-R31Q/+ vs. Pax5-R31Q/E242*	-33.93	-49.32 to -18.54	Yes	****	<0.0001
Pax5-R31Q/- vs. Pax5-R31Q/E242*	-1.283	-13.35 to 10.79	No	ns	0.9917
Test details	Mean 1	Mean 2	Mean Diff.	SE of diff.	n1	n2	q	DF
Pax5+/+ vs. Pax5-R31Q/+	26.21	24.56	1.648	5.656	13	5	0.412	37
Pax5+/+ vs. Pax5-R31Q/-	26.21	57.21	-31	4.403	13	11	9.957	37
Pax5+/+ vs. Pax5-R31Q/E242*	26.21	58.49	-32.28	4.303	13	12	10.61	37
Pax5-R31Q/+ vs. Pax5-R31Q/-	24.56	57.21	-32.65	5.797	5	11	7.964	37
Pax5-R31Q/+ vs. Pax5-R31Q/E242*	24.56	58.49	-33.93	5.721	5	12	8.387	37
Pax5-R31Q/- vs. Pax5-R31Q/E242*	57.21	58.49	-1.283	4.487	11	12	0.4043	37

## Sheet: Fig. 2B_B cells
Immunophenotyping of mice - Blood - T and B cells
Data shown in Figure 2B
Link to overview
Quantification of B cells
Brown-Forsythe and Welch ANOVA tests
Parameter assessed	Percentage of B cells in blood
Brown-Forsythe ANOVA test
F* (DFn, DFd)	135.6 (3.000, 15.24)
P value	<0.0001
P value summary	****
Significant diff. among means (P < 0.05)?	Yes
Welch's ANOVA test
W (DFn, DFd)	127.2 (3.000, 13.28)
P value	<0.0001
P value summary	****
Significant diff. among means (P < 0.05)?	Yes
Data summary			Sample size:
Number of treatments (columns)	4		Pax5+/+: n = 13
Number of values (total)	41		Pax5-R31Q/+: n = 5
			Pax5-R31Q/-: n = 11
			Pax5-R31Q/E242*: n = 12
Multiple comparisons (p values shown in figure marked in bold)
Number of families	1
Number of comparisons per family	6
Alpha	0.05
Dunnett's T3 multiple comparisons test	Mean Diff.	95.00% CI of diff.	Below threshold?	Summary	Adjusted P Value
Pax5+/+ vs. Pax5-R31Q/+	12.49	-1.115 to 26.10	Yes	*	0.0435
Pax5+/+ vs. Pax5-R31Q/-	45.21	32.65 to 57.77	Yes	****	<0.0001
Pax5+/+ vs. Pax5-R31Q/E242*	45.13	32.57 to 57.68	Yes	****	<0.0001
Pax5-R31Q/+ vs. Pax5-R31Q/-	32.72	21.91 to 43.52	Yes	***	0.0004
Pax5-R31Q/+ vs. Pax5-R31Q/E242*	32.64	21.84 to 43.43	Yes	***	0.0004
Pax5-R31Q/- vs. Pax5-R31Q/E242*	-0.08227	-1.446 to 1.281	No	ns	>0.9999
Test details	Mean 1	Mean 2	Mean Diff.	SE of diff.	n1	n2	t	DF
Pax5+/+ vs. Pax5-R31Q/+	46.69	34.2	12.49	4.111	13	5	3.039	15.98
Pax5+/+ vs. Pax5-R31Q/-	46.69	1.483	45.21	3.606	13	11	12.54	12.18
Pax5+/+ vs. Pax5-R31Q/E242*	46.69	1.565	45.13	3.605	13	12	12.52	12.16
Pax5-R31Q/+ vs. Pax5-R31Q/-	34.2	1.483	32.72	2.02	5	11	16.2	4.191
Pax5-R31Q/+ vs. Pax5-R31Q/E242*	34.2	1.565	32.64	2.018	5	12	16.17	4.177
Pax5-R31Q/- vs. Pax5-R31Q/E242*	1.483	1.565	-0.08227	0.4268	11	12	0.1928	20.85

## Sheet: Fig. 2C_B cells
Immunophenotyping of mice - Bone marrow - B cells
Data shown in Figure 2C
Link to overview
Quantification of B cells
Brown-Forsythe and Welch ANOVA tests
Parameter assessed	Absolute number of B cells in bone marrow
Brown-Forsythe ANOVA test
F* (DFn, DFd)	13.87 (4.000, 27.80)
P value	<0.0001
P value summary	****
Significant diff. among means (P < 0.05)?	Yes
Welch's ANOVA test
W (DFn, DFd)	20.26 (4.000, 20.38)
P value	<0.0001
P value summary	****
Significant diff. among means (P < 0.05)?	Yes
Data summary			Sample size:
Number of treatments (columns)	5		Pax5+/+: n = 15
Number of values (total)	57		Pax5-R31Q/+: n = 11
			Pax5+/-: n = 8
			Pax5-R31Q/-: n = 15
			Pax5-R31Q/E242*: n = 8
Multiple comparisons (p values shown in figure marked in bold)
Number of families	1
Number of comparisons per family	10
Alpha	0.05
Dunnett's T3 multiple comparisons test	Mean Diff.	95.00% CI of diff.	Below threshold?	Summary	Adjusted P Value
Pax5+/+ vs. Pax5-R31Q/+	2749697	-20663551 to 26162945	No	ns	>0.9999
Pax5+/+ vs. Pax5+/-	813333	-26656758 to 28283424	No	ns	>0.9999
Pax5+/+ vs. Pax5-R31Q/-	29060667	15180743 to 42940590	Yes	****	<0.0001
Pax5+/+ vs. Pax5-R31Q/E242*	27627083	12897307 to 42356859	Yes	****	<0.0001
Pax5-R31Q/+ vs. Pax5+/-	-1936364	-31792690 to 27919962	No	ns	>0.9999
Pax5-R31Q/+ vs. Pax5-R31Q/-	26310970	4568722 to 48053218	Yes	**	0.0067
Pax5-R31Q/+ vs. Pax5-R31Q/E242*	24877386	2943850 to 46810922	Yes	*	0.0101
Pax5+/- vs. Pax5-R31Q/-	28247333	145878 to 56348788	Yes	*	0.0243
Pax5+/- vs. Pax5-R31Q/E242*	26813750	49427 to 53578073	Yes	*	0.0247
Pax5-R31Q/- vs. Pax5-R31Q/E242*	-1433583	-10480699 to 7613532	No	ns	0.999
Test details	Mean 1	Mean 2	Mean Diff.	SE of diff.	n1	n2	t	DF
Pax5+/+ vs. Pax5-R31Q/+	39613333	36863636	2749697	6733165	15	11	0.4084	18.39
Pax5+/+ vs. Pax5+/-	39613333	38800000	813333	7347333	15	8	0.1107	12.07
Pax5+/+ vs. Pax5-R31Q/-	39613333	10552667	29060667	3920273	15	15	7.413	16.49
Pax5+/+ vs. Pax5-R31Q/E242*	39613333	11986250	27627083	4297280	15	8	6.429	20.15
Pax5-R31Q/+ vs. Pax5+/-	36863636	38800000	-1936364	8432679	11	8	0.2296	15.57
Pax5-R31Q/+ vs. Pax5-R31Q/-	36863636	10552667	26310970	5700466	11	15	4.616	10.81
Pax5-R31Q/+ vs. Pax5-R31Q/E242*	36863636	11986250	24877386	5966020	11	8	4.17	12.64
Pax5+/- vs. Pax5-R31Q/-	38800000	10552667	28247333	6414289	8	15	4.404	7.447
Pax5+/- vs. Pax5-R31Q/E242*	38800000	11986250	26813750	6651404	8	8	4.031	8.513
Pax5-R31Q/- vs. Pax5-R31Q/E242*	10552667	11986250	-1433583	2372007	15	8	0.6044	11.18

## Sheet: Fig. 2C_Pro-B cells
Immunophenotyping of mice - Bone marrow - Pro-B cells
Data shown in Figure 2C
Link to overview
Quantification of pro-B cells
Ordinary one-way ANOVA after Log transformation of data
Parameter assessed	Absolute number of pro-B cells in bone marrow
ANOVA summary
F	14.42
P value	<0.0001
P value summary	****
Significant diff. among means (P < 0.05)?	Yes
R squared	0.5259
Brown-Forsythe test
F (DFn, DFd)	1.140 (4, 52)
P value	0.3479
P value summary	ns
Are SDs significantly different (P < 0.05)?	No
Bartlett's test
Bartlett's statistic (corrected)	6.813
P value	0.1461
P value summary	ns
Are SDs significantly different (P < 0.05)?	No
ANOVA table	SS	DF	MS	F (DFn, DFd)	P value
Treatment (between columns)	2.394	4	0.5984	F (4, 52) = 14.42	P<0.0001
Residual (within columns)	2.158	52	0.0415
Total	4.552	56
Normality of Residuals
Test name	Statistics	P value	Passed normality test (alpha=0.05)?	P value summary
Anderson-Darling (A2*)	0.8013	0.0357	No	*
D'Agostino-Pearson omnibus (K2)	1.396	0.4975	Yes	ns
Shapiro-Wilk (W)	0.9647	0.0944	Yes	ns
Kolmogorov-Smirnov (distance)	0.1126	0.069	Yes	ns
Data summary			Sample size:
Number of treatments (columns)	5		Pax5+/+: n = 15
Number of values (total)	57		Pax5-R31Q/+: n = 11
			Pax5+/-: n = 8
			Pax5-R31Q/-: n = 15
			Pax5-R31Q/E242*: n = 8
Multiple comparisons (p values shown in figure marked in bold)
Number of families	1
Number of comparisons per family	10
Alpha	0.05
Tukey's multiple comparisons test	Mean Diff.	95.00% CI of diff.	Below threshold?	Summary	Adjusted P Value
Pax5+/+ vs. Pax5-R31Q/+	-0.01753	-0.2460 to 0.2110	No	ns	0.9995
Pax5+/+ vs. Pax5+/-	0.05034	-0.2017 to 0.3024	No	ns	0.9796
Pax5+/+ vs. Pax5-R31Q/-	-0.3549	-0.5651 to -0.1447	Yes	***	0.0001
Pax5+/+ vs. Pax5-R31Q/E242*	-0.4884	-0.7404 to -0.2364	Yes	****	<0.0001
Pax5-R31Q/+ vs. Pax5+/-	0.06787	-0.1996 to 0.3354	No	ns	0.9517
Pax5-R31Q/+ vs. Pax5-R31Q/-	-0.3374	-0.5659 to -0.1089	Yes	**	0.001
Pax5-R31Q/+ vs. Pax5-R31Q/E242*	-0.4709	-0.7384 to -0.2034	Yes	****	<0.0001
Pax5+/- vs. Pax5-R31Q/-	-0.4052	-0.6573 to -0.1532	Yes	***	0.0003
Pax5+/- vs. Pax5-R31Q/E242*	-0.5388	-0.8266 to -0.2509	Yes	****	<0.0001
Pax5-R31Q/- vs. Pax5-R31Q/E242*	-0.1335	-0.3855 to 0.1185	No	ns	0.5691
Test details	Mean 1	Mean 2	Mean Diff.	SE of diff.	n1	n2	q	DF
Pax5+/+ vs. Pax5-R31Q/+	6.306	6.324	-0.01753	0.08087	15	11	0.3065	52
Pax5+/+ vs. Pax5+/-	6.306	6.256	0.05034	0.08919	15	8	0.7982	52
Pax5+/+ vs. Pax5-R31Q/-	6.306	6.661	-0.3549	0.07439	15	15	6.747	52
Pax5+/+ vs. Pax5-R31Q/E242*	6.306	6.795	-0.4884	0.08919	15	8	7.744	52
Pax5-R31Q/+ vs. Pax5+/-	6.324	6.256	0.06787	0.09466	11	8	1.014	52
Pax5-R31Q/+ vs. Pax5-R31Q/-	6.324	6.661	-0.3374	0.08087	11	15	5.9	52
Pax5-R31Q/+ vs. Pax5-R31Q/E242*	6.324	6.795	-0.4709	0.09466	11	8	7.035	52
Pax5+/- vs. Pax5-R31Q/-	6.256	6.661	-0.4052	0.08919	8	15	6.426	52
Pax5+/- vs. Pax5-R31Q/E242*	6.256	6.795	-0.5388	0.1019	8	8	7.48	52
Pax5-R31Q/- vs. Pax5-R31Q/E242*	6.661	6.795	-0.1335	0.08919	15	8	2.117	52
Normality tests
Compare normal and lognormal	Pax5+/+	Pax5-R31Q/+	Pax5+/-	Pax5-R31Q/-	Pax5-R31Q/E242*
Probability normal (Gaussian)	5.421%	4.243%	37.16%	46.32%	10.4%
Probability lognormal	94.58%	95.76%	62.84%	53.68%	89.6%
Likelihood ratio (LR)	0.05732	0.04431	0.5914	0.863	0.1161
1/LR	17.45	22.57	1.691	1.159	8.613
Which distribution is more likely?	Lognormal	Lognormal	Lognormal	Lognormal	Lognormal
Test for normal distribution
Anderson-Darling test	Pax5+/+	Pax5-R31Q/+	Pax5+/-	Pax5-R31Q/-	Pax5-R31Q/E242*
A2*	0.8516	0.9181	0.257	0.4666	0.8053
P value	0.0214	0.0125	0.6122	0.2152	0.0206
Passed normality test (alpha=0.05)?	No	No	Yes	Yes	No
P value summary	*	*	ns	ns	*
D'Agostino & Pearson test	Pax5+/+	Pax5-R31Q/+	Pax5+/-	Pax5-R31Q/-	Pax5-R31Q/E242*
K2	13	4.45	1.378	1.183	8.197
P value	0.0015	0.1081	0.5022	0.5536	0.0166
Passed normality test (alpha=0.05)?	No	Yes	Yes	Yes	No
P value summary	**	ns	ns	ns	*
Shapiro-Wilk test	Pax5+/+	Pax5-R31Q/+	Pax5+/-	Pax5-R31Q/-	Pax5-R31Q/E242*
W	0.8333	0.8146	0.9321	0.9364	0.7874
P value	0.0102	0.0147	0.5353	0.3398	0.0209
Passed normality test (alpha=0.05)?	No	No	Yes	Yes	No
P value summary	*	*	ns	ns	*
Kolmogorov-Smirnov test	Pax5+/+	Pax5-R31Q/+	Pax5+/-	Pax5-R31Q/-	Pax5-R31Q/E242*
KS distance	0.2282	0.296	0.1561	0.2047	0.2997
P value	0.0345	0.0078	>0.1000	0.0909	0.033
Passed normality test (alpha=0.05)?	No	No	Yes	Yes	No
P value summary	*	**	ns	ns	*
Test for lognormal distribution
Anderson-Darling test	Pax5+/+	Pax5-R31Q/+	Pax5+/-	Pax5-R31Q/-	Pax5-R31Q/E242*
A2*	0.3757	0.4754	0.2057	0.3601	0.4859
P value	0.366	0.1899	0.8005	0.3999	0.1581
Passed lognormality test (alpha=0.05)?	Yes	Yes	Yes	Yes	Yes
P value summary	ns	ns	ns	ns	ns
D'Agostino & Pearson test	Pax5+/+	Pax5-R31Q/+	Pax5+/-	Pax5-R31Q/-	Pax5-R31Q/E242*
K2	3.623	1.455	0.1591	3.427	2.463
P value	0.1634	0.483	0.9236	0.1802	0.2919
Passed lognormality test (alpha=0.05)?	Yes	Yes	Yes	Yes	Yes
P value summary	ns	ns	ns	ns	ns
Shapiro-Wilk test	Pax5+/+	Pax5-R31Q/+	Pax5+/-	Pax5-R31Q/-	Pax5-R31Q/E242*
W	0.9351	0.9122	0.9529	0.9353	0.8937
P value	0.325	0.2586	0.7408	0.3265	0.2534
Passed lognormality test (alpha=0.05)?	Yes	Yes	Yes	Yes	Yes
P value summary	ns	ns	ns	ns	ns
Kolmogorov-Smirnov test	Pax5+/+	Pax5-R31Q/+	Pax5+/-	Pax5-R31Q/-	Pax5-R31Q/E242*
KS distance	0.1639	0.235	0.1408	0.1647	0.2769
P value	>0.1000	0.0908	>0.1000	>0.1000	0.0715
Passed lognormality test (alpha=0.05)?	Yes	Yes	Yes	Yes	Yes
P value summary	ns	ns	ns	ns	ns
Impossible values in lognormal distributions	Pax5+/+	Pax5-R31Q/+	Pax5+/-	Pax5-R31Q/-	Pax5-R31Q/E242*
Number of values	15	11	8	15	8
Number of zeroes	0	0	0	0	0
Number of negative values	0	0	0	0	0

## Sheet: Fig. 2C_Pre-B cells
Immunophenotyping of mice - Bone marrow - Pre-B cells
Data shown in Figure 2C
Link to overview
Quantification of pre-B cells
Brown-Forsythe and Welch ANOVA tests
Parameter assessed	Absolute number of pre-B cells in bone marrow
Brown-Forsythe ANOVA test
F* (DFn, DFd)	17.97 (4.000, 26.31)
P value	<0.0001
P value summary	****
Significant diff. among means (P < 0.05)?	Yes
Welch's ANOVA test
W (DFn, DFd)	26.88 (4.000, 20.50)
P value	<0.0001
P value summary	****
Significant diff. among means (P < 0.05)?	Yes
Data summary			Sample size:
Number of treatments (columns)	5		Pax5+/+: n = 15
Number of values (total)	57		Pax5-R31Q/+: n = 11
			Pax5+/-: n = 8
			Pax5-R31Q/-: n = 15
			Pax5-R31Q/E242*: n = 8
Multiple comparisons (p values shown in figure marked in bold)
Number of families	1
Number of comparisons per family	10
Alpha	0.05
Dunnett's T3 multiple comparisons test	Mean Diff.	95.00% CI of diff.	Below threshold?	Summary	Adjusted P Value
Pax5+/+ vs. Pax5-R31Q/+	624545	-16160193 to 17409284	No	ns	>0.9999
Pax5+/+ vs. Pax5+/-	703750	-16165293 to 17572793	No	ns	>0.9999
Pax5+/+ vs. Pax5-R31Q/-	21008000	11896678 to 30119322	Yes	****	<0.0001
Pax5+/+ vs. Pax5-R31Q/E242*	20911250	11681211 to 30141289	Yes	****	<0.0001
Pax5-R31Q/+ vs. Pax5+/-	79205	-19571632 to 19730042	No	ns	>0.9999
Pax5-R31Q/+ vs. Pax5-R31Q/-	20383455	4357844 to 36409065	Yes	**	0.005
Pax5-R31Q/+ vs. Pax5-R31Q/E242*	20286705	4495446 to 36077963	Yes	**	0.0043
Pax5+/- vs. Pax5-R31Q/-	20304250	3352507 to 37255993	Yes	**	0.0095
Pax5+/- vs. Pax5-R31Q/E242*	20207500	3077881 to 37337119	Yes	*	0.0103
Pax5-R31Q/- vs. Pax5-R31Q/E242*	-96750	-3202970 to 3009470	No	ns	>0.9999
Test details	Mean 1	Mean 2	Mean Diff.	SE of diff.	n1	n2	t	DF
Pax5+/+ vs. Pax5-R31Q/+	24600000	23975455	624545	4786213	15	11	0.1305	17.23
Pax5+/+ vs. Pax5+/-	24600000	23896250	703750	4588455	15	8	0.1534	13.04
Pax5+/+ vs. Pax5-R31Q/-	24600000	3592000	21008000	2545652	15	15	8.253	14.89
Pax5+/+ vs. Pax5-R31Q/E242*	24600000	3688750	20911250	2606950	15	8	8.021	16.17
Pax5-R31Q/+ vs. Pax5+/-	23975455	23896250	79205	5603489	11	8	0.01413	16.76
Pax5-R31Q/+ vs. Pax5-R31Q/-	23975455	3592000	20383455	4101892	11	15	4.969	10.24
Pax5-R31Q/+ vs. Pax5-R31Q/E242*	23975455	3688750	20286705	4140212	11	8	4.9	10.61
Pax5+/- vs. Pax5-R31Q/-	23896250	3592000	20304250	3869315	8	15	5.248	7.189
Pax5+/- vs. Pax5-R31Q/E242*	23896250	3688750	20207500	3909916	8	8	5.168	7.487
Pax5-R31Q/- vs. Pax5-R31Q/E242*	3592000	3688750	-96750	844906	15	8	0.1145	12.52

## Sheet: Fig. 2C_Immature B cells
Immunophenotyping of mice - Bone marrow - Immature B cells
Data shown in Figure 2C
Link to overview
Quantification of immature B cells
Brown-Forsythe and Welch ANOVA tests
Parameter assessed	Absolute number of immature cells in bone marrow
Brown-Forsythe ANOVA test
F* (DFn, DFd)	19.36 (4.000, 24.90)
P value	<0.0001
P value summary	****
Significant diff. among means (P < 0.05)?	Yes
Welch's ANOVA test
W (DFn, DFd)	27.58 (4.000, 22.11)
P value	<0.0001
P value summary	****
Significant diff. among means (P < 0.05)?	Yes
Data summary			Sample size:
Number of treatments (columns)	5		Pax5+/+: n = 15
Number of values (total)	57		Pax5-R31Q/+: n = 11
			Pax5+/-: n = 8
			Pax5-R31Q/-: n = 15
			Pax5-R31Q/E242*: n = 8
Multiple comparisons (p values shown in figure marked in bold)
Number of families	1
Number of comparisons per family	10
Alpha	0.05
Dunnett's T3 multiple comparisons test	Mean Diff.	95.00% CI of diff.	Below threshold?	Summary	Adjusted P Value
Pax5+/+ vs. Pax5-R31Q/+	981455	-4745722 to 6708631	No	ns	0.9995
Pax5+/+ vs. Pax5+/-	-708000	-8201884 to 6785884	No	ns	>0.9999
Pax5+/+ vs. Pax5-R31Q/-	8325600	4561734 to 12089466	Yes	****	<0.0001
Pax5+/+ vs. Pax5-R31Q/E242*	8290500	4490634 to 12090366	Yes	****	<0.0001
Pax5-R31Q/+ vs. Pax5+/-	-1689455	-9522202 to 6143293	No	ns	0.9936
Pax5-R31Q/+ vs. Pax5-R31Q/-	7344145	2161040 to 12527251	Yes	**	0.0022
Pax5-R31Q/+ vs. Pax5-R31Q/E242*	7309045	2135394 to 12482697	Yes	**	0.0023
Pax5+/- vs. Pax5-R31Q/-	9033600	1507277 to 16559923	Yes	**	0.0094
Pax5+/- vs. Pax5-R31Q/E242*	8998500	1480360 to 16516640	Yes	**	0.0095
Pax5-R31Q/- vs. Pax5-R31Q/E242*	-35100	-656051 to 585851	No	ns	>0.9999
Test details	Mean 1	Mean 2	Mean Diff.	SE of diff.	n1	n2	t	DF
Pax5+/+ vs. Pax5-R31Q/+	9312000	8330545	981455	1681148	15	11	0.5838	20.64
Pax5+/+ vs. Pax5+/-	9312000	10020000	-708000	2004364	15	8	0.3532	12.3
Pax5+/+ vs. Pax5-R31Q/-	9312000	986400	8325600	1051603	15	15	7.917	14.51
Pax5+/+ vs. Pax5-R31Q/E242*	9312000	1021500	8290500	1048549	15	8	7.907	14.34
Pax5-R31Q/+ vs. Pax5+/-	8330545	10020000	-1689455	2161396	11	8	0.7816	14.26
Pax5-R31Q/+ vs. Pax5-R31Q/-	8330545	986400	7344145	1326660	11	15	5.536	10.23
Pax5-R31Q/+ vs. Pax5-R31Q/E242*	8330545	1021500	7309045	1324240	11	8	5.519	10.15
Pax5+/- vs. Pax5-R31Q/-	10020000	986400	9033600	1717919	8	15	5.258	7.095
Pax5+/- vs. Pax5-R31Q/E242*	10020000	1021500	8998500	1716051	8	8	5.244	7.064
Pax5-R31Q/- vs. Pax5-R31Q/E242*	986400	1021500	-35100	182273	15	8	0.1926	20.55

## Sheet: Fig. 3B_B cells
Immunophenotyping of mice - Spleen - B cells
Data shown in Figure 3B
Link to overview
Quantification of B cells
Brown-Forsythe and Welch ANOVA tests after Log transformation of data
Parameter assessed	Absolute number of B cells in spleen
Brown-Forsythe ANOVA test
F* (DFn, DFd)	245.8 (4.000, 34.59)
P value	<0.0001
P value summary	****
Significant diff. among means (P < 0.05)?	Yes
Welch's ANOVA test
W (DFn, DFd)	207.9 (4.000, 27.09)
P value	<0.0001
P value summary	****
Significant diff. among means (P < 0.05)?	Yes
Data summary			Sample size:
Number of treatments (columns)	5		Pax5+/+: n = 14
Number of values (total)	62		Pax5-R31Q/+: n = 11
			Pax5+/-: n = 11
			Pax5-R31Q/-: n = 14
			Pax5-R31Q/E242*: n = 12
Multiple comparisons (p values shown in figure marked in bold)
Number of families	1
Number of comparisons per family	10
Alpha	0.05
Dunnett's T3 multiple comparisons test	Mean Diff.	95.00% CI of diff.	Below threshold?	Summary	Adjusted P Value
Pax5+/+ vs. Pax5-R31Q/+	0.05516	-0.08725 to 0.1976	No	ns	0.843
Pax5+/+ vs. Pax5+/-	0.1247	-0.008484 to 0.2578	Yes	*	0.0404
Pax5+/+ vs. Pax5-R31Q/-	1.399	1.125 to 1.672	Yes	****	<0.0001
Pax5+/+ vs. Pax5-R31Q/E242*	1.356	1.158 to 1.554	Yes	****	<0.0001
Pax5-R31Q/+ vs. Pax5+/-	0.06953	-0.09123 to 0.2303	No	ns	0.7647
Pax5-R31Q/+ vs. Pax5-R31Q/-	1.344	1.062 to 1.625	Yes	****	<0.0001
Pax5-R31Q/+ vs. Pax5-R31Q/E242*	1.301	1.089 to 1.513	Yes	****	<0.0001
Pax5+/- vs. Pax5-R31Q/-	1.274	0.9967 to 1.552	Yes	****	<0.0001
Pax5+/- vs. Pax5-R31Q/E242*	1.232	1.024 to 1.440	Yes	****	<0.0001
Pax5-R31Q/- vs. Pax5-R31Q/E242*	-0.04248	-0.3442 to 0.2593	No	ns	>0.9999
Test details	Mean 1	Mean 2	Mean Diff.	SE of diff.	n1	n2	t	DF
Pax5+/+ vs. Pax5-R31Q/+	8.042	7.987	0.05516	0.04095	14	11	1.347	17.53
Pax5+/+ vs. Pax5+/-	8.042	7.917	0.1247	0.03859	14	11	3.231	18.61
Pax5+/+ vs. Pax5-R31Q/-	8.042	6.643	1.399	0.07645	14	14	18.3	15.33
Pax5+/+ vs. Pax5-R31Q/E242*	8.042	6.685	1.356	0.05529	14	12	24.53	15.07
Pax5-R31Q/+ vs. Pax5+/-	7.987	7.917	0.06953	0.0469	11	11	1.482	19.85
Pax5-R31Q/+ vs. Pax5-R31Q/-	7.987	6.643	1.344	0.08096	11	14	16.6	18.26
Pax5-R31Q/+ vs. Pax5-R31Q/E242*	7.987	6.685	1.301	0.06138	11	12	21.2	19.06
Pax5+/- vs. Pax5-R31Q/-	7.917	6.643	1.274	0.07979	11	14	15.97	17.53
Pax5+/- vs. Pax5-R31Q/E242*	7.917	6.685	1.232	0.05983	11	12	20.59	18.22
Pax5-R31Q/- vs. Pax5-R31Q/E242*	6.643	6.685	-0.04248	0.08907	14	12	0.4769	22.38
Normality tests
Compare normal and lognormal	Pax5+/+	Pax5-R31Q/+	Pax5+/-	Pax5-R31Q/-	Pax5-R31Q/E242*
Probability normal (Gaussian)	41.63%	48.22%	24.83%	0.456%	29.01%
Probability lognormal	58.37%	51.78%	75.17%	99.54%	70.99%
Likelihood ratio (LR)	0.7133	0.9311	0.3304	0.004581	0.4087
1/LR	1.402	1.074	3.027	218.3	2.447
Which distribution is more likely?	Lognormal	Lognormal	Lognormal	Lognormal	Lognormal
Test for normal distribution
Anderson-Darling test	Pax5+/+	Pax5-R31Q/+	Pax5+/-	Pax5-R31Q/-	Pax5-R31Q/E242*
A2*	0.2525	0.1669	0.5313	1.444	0.5091
P value	0.6815	0.9138	0.1336	0.0006	0.1577
Passed normality test (alpha=0.05)?	Yes	Yes	Yes	No	Yes
P value summary	ns	ns	ns	***	ns
D'Agostino & Pearson test	Pax5+/+	Pax5-R31Q/+	Pax5+/-	Pax5-R31Q/-	Pax5-R31Q/E242*
K2	0.8922	0.2302	3.603	9.267	7.841
P value	0.6401	0.8913	0.165	0.0097	0.0198
Passed normality test (alpha=0.05)?	Yes	Yes	Yes	No	No
P value summary	ns	ns	ns	**	*
Shapiro-Wilk test	Pax5+/+	Pax5-R31Q/+	Pax5+/-	Pax5-R31Q/-	Pax5-R31Q/E242*
W	0.9643	0.9773	0.8876	0.7341	0.9013
P value	0.7935	0.949	0.1298	0.0009	0.1651
Passed normality test (alpha=0.05)?	Yes	Yes	Yes	No	Yes
P value summary	ns	ns	ns	***	ns
Kolmogorov-Smirnov test	Pax5+/+	Pax5-R31Q/+	Pax5+/-	Pax5-R31Q/-	Pax5-R31Q/E242*
KS distance	0.1212	0.1518	0.251	0.2421	0.1995
P value	>0.1000	>0.1000	0.0513	0.0255	>0.1000
Passed normality test (alpha=0.05)?	Yes	Yes	Yes	No	Yes
P value summary	ns	ns	ns	*	ns
Test for lognormal distribution
Anderson-Darling test	Pax5+/+	Pax5-R31Q/+	Pax5+/-	Pax5-R31Q/-	Pax5-R31Q/E242*
A2*	0.2165	0.1808	0.3589	0.6033	0.3565
P value	0.8053	0.8893	0.3825	0.0938	0.3943
Passed lognormality test (alpha=0.05)?	Yes	Yes	Yes	Yes	Yes
P value summary	ns	ns	ns	ns	ns
D'Agostino & Pearson test	Pax5+/+	Pax5-R31Q/+	Pax5+/-	Pax5-R31Q/-	Pax5-R31Q/E242*
K2	0.01716	0.2113	1.423	1.949	1.631
P value	0.9915	0.8997	0.4908	0.3773	0.4425
Passed lognormality test (alpha=0.05)?	Yes	Yes	Yes	Yes	Yes
P value summary	ns	ns	ns	ns	ns
Shapiro-Wilk test	Pax5+/+	Pax5-R31Q/+	Pax5+/-	Pax5-R31Q/-	Pax5-R31Q/E242*
W	0.9773	0.9765	0.9312	0.8757	0.9577
P value	0.9564	0.9433	0.423	0.0505	0.7507
Passed lognormality test (alpha=0.05)?	Yes	Yes	Yes	Yes	Yes
P value summary	ns	ns	ns	ns	ns
Kolmogorov-Smirnov test	Pax5+/+	Pax5-R31Q/+	Pax5+/-	Pax5-R31Q/-	Pax5-R31Q/E242*
KS distance	0.1432	0.139	0.2197	0.1595	0.171
P value	>0.1000	>0.1000	>0.1000	>0.1000	>0.1000
Passed lognormality test (alpha=0.05)?	Yes	Yes	Yes	Yes	Yes
P value summary	ns	ns	ns	ns	ns
Impossible values in lognormal distributions	Pax5+/+	Pax5-R31Q/+	Pax5+/-	Pax5-R31Q/-	Pax5-R31Q/E242*
Number of values	14	11	11	14	12
Number of zeroes	0	0	0	0	0
Number of negative values	0	0	0	0	0

## Sheet: Fig. 3B_FO B cells
Immunophenotyping of mice - Spleen - FO B cells
Data shown in Figure 3B
Link to overview
Quantification of FO B cells
Brown-Forsythe and Welch ANOVA tests
Parameter assessed	Absolute number of FO B cells in spleen
Brown-Forsythe ANOVA test
F* (DFn, DFd)	104.3 (4.000, 31.89)
P value	<0.0001
P value summary	****
Significant diff. among means (P < 0.05)?	Yes
Welch's ANOVA test
W (DFn, DFd)	136.7 (4.000, 24.92)
P value	<0.0001
P value summary	****
Significant diff. among means (P < 0.05)?	Yes
Data summary			Sample size:
Number of treatments (columns)	5		Pax5+/+: n = 14
Number of values (total)	62		Pax5-R31Q/+: n = 11
			Pax5+/-: n = 11
			Pax5-R31Q/-: n = 14
			Pax5-R31Q/E242*: n = 12
Multiple comparisons (p values shown in figure marked in bold)
Number of families	1
Number of comparisons per family	10
Alpha	0.05
Dunnett's T3 multiple comparisons test	Mean Diff.	95.00% CI of diff.	Below threshold?	Summary	Adjusted P Value
Pax5+/+ vs. Pax5-R31Q/+	10282468	-15604751 to 36169686	No	ns	0.8415
Pax5+/+ vs. Pax5+/-	20364286	-3365012 to 44093583	No	ns	0.0738
Pax5+/+ vs. Pax5-R31Q/-	82592857	64728724 to 100456991	Yes	****	<0.0001
Pax5+/+ vs. Pax5-R31Q/E242*	82200952	64328195 to 100073709	Yes	****	<0.0001
Pax5-R31Q/+ vs. Pax5+/-	10081818	-16400688 to 36564324	No	ns	0.8659
Pax5-R31Q/+ vs. Pax5-R31Q/-	72310390	49449004 to 95171775	Yes	****	<0.0001
Pax5-R31Q/+ vs. Pax5-R31Q/E242*	71918485	49049489 to 94787481	Yes	****	<0.0001
Pax5+/- vs. Pax5-R31Q/-	62228571	42476811 to 81980331	Yes	****	<0.0001
Pax5+/- vs. Pax5-R31Q/E242*	61836667	42076099 to 81597235	Yes	****	<0.0001
Pax5-R31Q/- vs. Pax5-R31Q/E242*	-391905	-1613867 to 830057	No	ns	0.9527
Test details	Mean 1	Mean 2	Mean Diff.	SE of diff.	n1	n2	t	DF
Pax5+/+ vs. Pax5-R31Q/+	84864286	74581818	10282468	7598900	14	11	1.353	20.9
Pax5+/+ vs. Pax5+/-	84864286	64500000	20364286	7004417	14	11	2.907	22.34
Pax5+/+ vs. Pax5-R31Q/-	84864286	2271429	82592857	4859124	14	14	17	13.06
Pax5+/+ vs. Pax5-R31Q/E242*	84864286	2663333	82200952	4861470	14	12	16.91	13.09
Pax5-R31Q/+ vs. Pax5+/-	74581818	64500000	10081818	7726034	11	11	1.305	19.59
Pax5-R31Q/+ vs. Pax5-R31Q/-	74581818	2271429	72310390	5851566	11	14	12.36	10.03
Pax5-R31Q/+ vs. Pax5-R31Q/E242*	74581818	2663333	71918485	5853514	11	12	12.29	10.05
Pax5+/- vs. Pax5-R31Q/-	64500000	2271429	62228571	5055631	11	14	12.31	10.04
Pax5+/- vs. Pax5-R31Q/E242*	64500000	2663333	61836667	5057886	11	12	12.23	10.06
Pax5-R31Q/- vs. Pax5-R31Q/E242*	2271429	2663333	-391905	362538	14	12	1.081	22.51

[truncated: 83 more sheets: Fig. 3B_MZ B cells, Fig. 3B_B-1a, Fig. 3C, Fig. 3D, Fig. 3E_B-1a, Fig. 3E_B-2, Fig. 3F_ELISA IgG, Fig. 3F_ELISA IgA, Fig. 3F_ELISA IgM, Fig. 4A, Fig. 4B, Fig. 4C, Fig. 4D_IgM, Fig. 4D_IgG, Fig. 4E, Fig. 4F, Fig. 4G_IgG, Fig. 4G_IgG1, Fig. 6D, Fig. 6F …]
