# Supplementary material for: Biallelic PAX5 mutations cause hypogammaglobulinemia, sensorimotor deficits, and autism spectrum disorder
Source: J Exp Med. 2022 Aug 10;219(9):e20220498. doi: 10.1084/jem.20220498 (PMC9372349; doi:10.1084/jem.20220498)
Supplement: Table S7 — shows oligonucleotide sequence information. [file JEM_20220498_TableS7.xlsx]

## Sheet: Sheet1
Table S7: Oligonucleotide sequence information
Primers used for genotyping
Allele	Sequence (5'-3')
Pax5 (R31Q)	AAAGGCCATCTAGGATCCTTATGTCATCCG
	AGATCACCCTATTCAAAGTAGCTGTGGAAA
	HhaI digest
Pax5 (E242•)	ACAGTGCCTGGTGTGTCATC
	TTCTGGGTCACTTCACATGG
	XbaI digest
Pax5 (Cre)	GTCATCCGCATGATTGACAC (1)
	AGGAGCATCTTCCAGGTGTG (2)
	GAAGCACATTGTCCCTCCTAAC (3)
Rosa26 (invHC)	GGACCTGCTTCAGAACCTTG (1)
	CGAGGACTACACCATCGTGG (2)
	TAAGCCTGCCCAGAAGACTC (3)
	GCACTTGCTCTCCCAAAGTC (4)
Primers used for PCR amplification of the human PAX5-coding cDNA
human PAX5 cDNA	CTGAAGCTTATGGATTTAGAGAAAAATTA (HindIII site)
	ATCACTCGAGTCAGTGACGGTCATAGGCAG (XhoI site)
sgRNAs used for CRISPR/Cas9-mediated generation of the Pax5R31Q and Pax5E242* alleles
Gene	Sequence (5'-3')
Pax5 - exon 2 (R31Q)	TCCCAGATGTAGTCCGCCAA
Pax5 - exon 6 (E242*)	CGTGTTTGAGAGACAGCACT
Pax5 - exon 2 (Cre)	TGGAGGAGTGAATCAGCTTG
Pax5 - exon 2 (Cre)	TTAAAACATTGAAGGAAGCC
Repair templates used for CRISPR/Cas9-mediated generation of the Pax5R31Q and Pax5E242* alleles
Repair template	Sequence (5'-3')
Pax5 - exon 2 (R31Q)	CACCCTTCCCCTTGCTTTTTGTTTCTGATCTGTTTCAGGACATGGAGGAGTGAATCAGCTTGGGGGGGTTTTTGTGAATGGACaGCCACTCCCAGATGTAGTCCGCCAgcGcATAGTGGAACTTGCCCATCAAGGTGTCAGGCCCTGCGACATCTCCAGGCAGCTTCGGGTCAGCCATGGTTGTGTCAGCAAAATTCTTG
Pax5 - exon 6 (E242*)	GCCGAATGGCCACTCACTTCCGGGCCGGGACTTCCTCCGGAAGCAGATGCGGGGAGACCTGTTCACACAGCAGCAGCTGGAGGTGCTGGAtCGCGTGTTctAGAGACAGCACTACTCTGACATCTTCACCACCACGGAACCCATCAAGCCAGAACAGGTATGCCCGTGACTCCTGCCCACCCCACCTGCTGCCCCAGTGC
