# Supplementary material for: Biallelic PAX5 mutations cause hypogammaglobulinemia, sensorimotor deficits, and autism spectrum disorder
Source: J Exp Med. 2022 Aug 10;219(9):e20220498. doi: 10.1084/jem.20220498 (PMC9372349; doi:10.1084/jem.20220498)
Supplement: Table S8 — shows a description of all Illumina sequencing experiments generated for this study (GSE182463). [file JEM_20220498_TableS8.xlsx]

## Sheet: Sheet1
Table S8: Description of all Illumina sequencing experiments generated for this study (GSE182463)
GEO accession #	Exp #	Exp. type	sample description	Genotype	Cell preparation	Sequencing protocol
GSM5529816	111735	mRNA-Seq	Pro-B cell	Pax5(+/+)	Ex-vivo FACS sorted from bone marrow	50 bp single read
GSM5529817	111736	mRNA-Seq	Pro-B cell	Pax5(+/+)	Ex-vivo FACS sorted from bone marrow	50 bp single read
GSM5649955	111737	mRNA-Seq	Pro-B cell	Pax5(+/–)	Ex-vivo FACS sorted from bone marrow	50 bp single read
GSM5649956	111738	mRNA-Seq	Pro-B cell	Pax5(+/–)	Ex-vivo FACS sorted from bone marrow	50 bp single read
GSM5529818	111739	mRNA-Seq	Pro-B cell	Pax5(R31Q/–)	Ex-vivo FACS sorted from bone marrow	50 bp single read
GSM5529819	111740	mRNA-Seq	Pro-B cell	Pax5(R31Q/–)	Ex-vivo FACS sorted from bone marrow	50 bp single read
GSM5529820	111726	mRNA-Seq	Progenitor	Pax5(fl/fl) Vav-Cre	Ex-vivo FACS sorted from bone marrow	50 bp single read
GSM5529821	111741	mRNA-Seq	Progenitor	Pax5(fl/fl) Vav-Cre	Ex-vivo FACS sorted from bone marrow	50 bp single read
GSM5529822	65448	Pax5 Ab ChIP-Seq	In vitro pro-B cell	Pax5(+/+) Rag2(–/–)	6-days in-in vitro expansion	50 bp single read
GSM5529823	65449	Pax5 Ab ChIP-Seq	In vitro pro-B cell	Pax5(R31Q/–)	6-days in-in vitro expansion	50 bp single read
